# Supplementary material for: Response to anti-tuberculosis treatment by people over age 60 in Kampala, Uganda
Source: PLoS One. 2018 Dec 19;13(12):e0208390. doi: 10.1371/journal.pone.0208390 (PMC6300205; doi:10.1371/journal.pone.0208390)
Supplement: S1 File — (XLSX) [file pone.0208390.s001.xlsx]

## Sheet: Cleanedcoded
PatientId	Sexc	Age	Child	HWK	Public	EP	PBC	PCD	DClassification	TypeOfPatient	Retreatment	Year	QUOTA	Positive	CPT	ART	HIVTest	Recieved	CPTGiven	ARTGiven	Contacts	NoIPT	DOT2	Lost	Completed	Cured	NotEva	Failure	Died	OutCome
1	0	0	1	No	1	0	0	1	P-CD	N	0	3	3	1	1	1	CT1	Yes	Yes	Yes	0	0	1	0	0	0	0	0	1	Died
2	0	0	1	No	1	0	0	1	P-CD	N	0	3	3	0			CT2	Yes			0	0	1	0	1	0	0	0	0	Treatment Completed
3	0	0	1	No	1	0	0	1	P-CD	N	0	3	3	0			CT2				0	0	1	0	1	0	0	0	0	Treatment Completed
4	0	0	1	No	1	0	0	1	P-CD	N	0	3	3	0			CT2				0	0	1	0	1	0	0	0	0	Treatment Completed
5	1	0	1	No	1	0	0	1	P-CD	N	0	3	3	0			CT2	Yes			0	0	1	0	1	0	0	0	0	Treatment Completed
6	0	0	1	No	0	0	0	1	P-CD	N	0	3	1	1	1		CT1	Yes	Yes		1	0	1	0	0	0	0	0	1	Died
7	1	0	1	No	1	1	1	1	EP	N	0	3	4	1	1	1	CT1	Yes	Yes	Yes	0	0	1	0	1	0	0	0	0	Treatment Completed
8	0	0	1	No	0	0	0	1	P-CD	N	0	2	4	1	1	1	CT1	Yes	Yes	Yes	0	0	1	0	1	0	0	0	0	Treatment Completed
9	0	0	1	No	0	0	0	1	P-CD	N	0	2	4	0			CT2	Yes			1	0	1	0	1	0	0	0	0	Treatment Completed
10	1	0	1	No	0	0	1	0	P-BC	N	0	2	2	1			CT1	Yes			0	0	1	0	0	0	1	0	0	Transfered Out
11	1	0	1	No	1	0	1	0	P-BC	N	0	2	3	0			CT2	Yes			0	0	1	0	1	0	0	0	0	Treatment Completed
12	1	0	1	No	1	0	1	0	P-BC	N	0	2	3	0			CT2	Yes			0	0	1	0	1	0	0	0	0	Treatment Completed
13	1	0	1	No	0	0	0	1	P-CD	N	0	3	1	1	1	1	CT1	Yes	Yes	Yes	0	0	1	0	1	0	0	0	0	Treatment Completed
14	0	0	1	No	0	1	0	0	EP	N	0	2	1	0			CT2	Yes			0	0	1	0	0	0	0	0	1	Died
15	1	0	1	No	0	0	0	1	P-CD	N	0	2	4	1	1	1	CT1	Yes	Yes	Yes	0	0	1	0	1	0	0	0	0	Treatment Completed
16	0	0	1	No	0	0	0	1	P-CD	N	0	2	4	0			CT2	Yes			2	0	1	0	1	0	0	0	0	Treatment Completed
17	1	0	1	No	0	1	1	1	EP	N	0	2	1	1	1	1	CT1	Yes	Yes	Yes	0	0	0	0	0	0	0	0	1	Died
18	0	0	1	No	0	0	1	0	P-BC	R	1	2	2	1	1	1	CT1	Yes	Yes	Yes	0	0	0	0	0	0	0	0	1	Died
19	1	0	1	No	0	0	0	1	P-CD	N	0	2	2	1			CT1	Yes			0	0	0	0	0	0	1	0	0	Transfered Out
20	0	0	1	No	0	1	1	1	EP	N	0	2	3	0			CT2	Yes			0	0	0	0	0	0	1	0	0	Transfered Out
21	1	0	1	No	1	0	1	0	P-BC	N	0	2	2	1	1	1	CT1		Yes	Yes	0	0	0	0	1	1	0	0	0	Cured
22	0	0	1	No	1	0	1	0	P-BC	N	0	2	2	0			CT2	Yes			0	0	0	0	1	1	0	0	0	Cured
23	1	0	1	No	1	0	1	0	P-BC	L	1	2	2	1		1	CT1			Yes	0	0	0	0	0	0	0	1	0	Failure
24	1	0	1	No	1	0	1	0	P-BC	L	1	2	2	0			CT2	Yes			0	0	0	1	0	0	0	0	0	Lost to folow up
25	0	0	1	No	1	0	0	1	P-CD	N	0	2	2	0			CT2	Yes			0	0	0	0	1	0	0	0	0	Treatment Completed
26	1	0	1	No	0	1	1	1	EP	N	0	2	3	1	1		CT1	Yes	Yes		0	0	0	0	1	0	0	0	0	Treatment Completed
27	0	0	1	No	0	0	1	0	P-BC	N	0	2	2	1	1	1	CT1	Yes	Yes	Yes	0	0	0	0	1	1	0	0	0	Cured
28	0	1	1	No	0	0	1	0	P-BC	N	0	2	2	1	1	1	CT1	Yes	Yes	Yes	0	0	1	0	1	1	0	0	0	Cured
29	0	1	1	No	0	1	0	0	EP	N	0	2	1	1	1	1	CT1	Yes	Yes	Yes	0	0	1	0	0	0	0	0	1	Died
30	1	1	1	No	0	1	0	0	EP	N	0	2	1	1	1	1	CT1	Yes	Yes	Yes	0	0	1	0	0	0	0	0	1	Died
31	0	1	1	No	0	0	0	1	P-CD	N	0	2	2	1	1	1	CT1	Yes	No	Yes	0	0	1	0	0	0	0	0	1	Died
32	0	1	1	No	0	0	0	1	P-CD	N	0	2	1	1	1	1	CT1	Yes	Yes	Yes	0	0	1	0	0	0	0	0	1	Died
33	0	1	1	No	0	0	0	1	P-CD	N	0	2	2	1	1	1	CT1	Yes	Yes	Yes	0	0	1	0	0	0	0	0	1	Died
34	0	1	1	No	0	0	0	1	P-CD	N	0	3	1	1	1	1	CT1	Yes	Yes	Yes	0	0	1	0	0	0	0	0	1	Died
35	1	1	1	No	0	0	0	1	P-CD	N	0	2	1	1	1	1	CT1	Yes	Yes	Yes	0	0	1	0	0	0	0	0	1	Died
36	1	1	1	No	0	0	0	1	P-CD	N	0	2	4	1	1	1	CT1	Yes	Yes	Yes	0	0	1	0	0	0	0	0	1	Died
37	1	1	1	No	0	0	0	1	P-CD	N	0	3	1	1	1	1	CT1	Yes	Yes	Yes	0	0	1	0	0	0	0	0	1	Died
38	1	1	1	No	0	0	0	1	P-CD	N	0	3	1	1	1	1	CT1	Yes	Yes	Yes	0	0	1	0	0	0	0	0	1	Died
39	1	1	1	No	0	0	0	1	P-CD	N	0	3	1	1	1	1	CT1	Yes	Yes	Yes	0	0	1	0	0	0	0	0	1	Died
40	1	1	1	No	0	0	0	1	P-CD	N	0	3	1	1	1	1	CT1	Yes	Yes	Yes	0	0	1	0	0	0	0	0	1	Died
41	1	1	1	No	0	0	0	1	P-CD	N	0	3	1	1	1	1	CT1	Yes	Yes	Yes	0	0	1	1	0	0	0	0	0	Lost to folow up
42	1	1	1	No	0	0	0	1	P-CD	N	0	3	1	1	1	1	CT1	Yes	Yes	Yes	0	0	1	1	0	0	0	0	0	Lost to folow up
43	1	1	1	No	0	0	1	0	P-BC	N	0	2	2	0			CT2	Yes			0	0	1	1	0	0	0	0	0	Lost to folow up
44	1	1	1	No	0	0	0	1	P-CD	N	0	2	4	1	1	1	CT1	Yes	Yes	Yes	0	0	1	0	0	0	1	0	0	Transfered Out
45	0	1	1	No	0	1	0	0	EP	N	0	2	1	1	1	1	CT1	Yes	Yes	Yes	0	0	1	0	1	0	0	0	0	Treatment Completed
46	1	1	1	No	0	0	0	1	P-CD	N	0	2	2	1	1	1	CT1	Yes	No	Yes	0	0	1	0	1	0	0	0	0	Treatment Completed
47	1	1	1	No	0	0	0	1	P-CD	N	0	3	2	1	1	1	CT1	Yes	No	Yes	0	0	1	0	1	0	0	0	0	Treatment Completed
48	0	1	1	No	0	0	0	1	P-CD	N	0	2	1	1	1	1	CT1	Yes	Yes	Yes	0	0	1	0	1	0	0	0	0	Treatment Completed
49	0	1	1	No	0	0	0	1	P-CD	N	0	2	1	1	1	1	CT1	Yes	Yes	Yes	0	0	1	0	1	0	0	0	0	Treatment Completed
50	0	1	1	No	0	0	0	1	P-CD	N	0	2	4	1	1	1	CT1	Yes	Yes	Yes	0	0	1	0	1	0	0	0	0	Treatment Completed
51	0	1	1	No	0	0	0	1	P-CD	N	0	2	4	1	1	1	CT1	Yes	Yes	Yes	0	0	1	0	1	0	0	0	0	Treatment Completed
52	0	1	1	No	0	0	0	1	P-CD	N	0	3	1	1	1	1	CT1	Yes	Yes	Yes	0	0	1	0	1	0	0	0	0	Treatment Completed
53	0	1	1	No	0	0	0	1	P-CD	N	0	3	2	1	1	1	CT1	Yes	Yes	Yes	0	0	1	0	1	0	0	0	0	Treatment Completed
54	1	1	1	No	0	0	0	1	P-CD	N	0	2	1	1	1	1	CT1	Yes	Yes	Yes	0	0	1	0	1	0	0	0	0	Treatment Completed
55	1	1	1	No	0	0	0	1	P-CD	N	0	2	1	1	1	1	CT1	Yes	Yes	Yes	0	0	1	0	1	0	0	0	0	Treatment Completed
56	1	1	1	No	0	0	0	1	P-CD	N	0	2	1	1	1	1	CT1	Yes	Yes	Yes	0	0	1	0	1	0	0	0	0	Treatment Completed
57	1	1	1	No	0	0	0	1	P-CD	N	0	2	1	1	1	1	CT1	Yes	Yes	Yes	0	0	1	0	1	0	0	0	0	Treatment Completed
58	1	1	1	No	0	0	0	1	P-CD	N	0	2	1	1	1	1	CT1	Yes	Yes	Yes	0	0	1	0	1	0	0	0	0	Treatment Completed
59	1	1	1	No	0	0	0	1	P-CD	N	0	2	2	1	1	1	CT1	Yes	Yes	Yes	0	0	1	0	1	0	0	0	0	Treatment Completed
60	1	1	1	No	0	0	0	1	P-CD	N	0	2	2	1	1	1	CT1	Yes	Yes	Yes	0	0	1	0	1	0	0	0	0	Treatment Completed
61	1	1	1	No	0	0	0	1	P-CD	N	0	2	4	1	1	1	CT1	Yes	Yes	Yes	0	0	1	0	1	0	0	0	0	Treatment Completed
62	1	1	1	No	0	0	0	1	P-CD	N	0	3	1	1	1	1	CT1	Yes	Yes	Yes	0	0	1	0	1	0	0	0	0	Treatment Completed
63	1	1	1	No	0	0	0	1	P-CD	N	0	3	1	1	1	1	CT1	Yes	Yes	Yes	0	0	1	0	1	0	0	0	0	Treatment Completed
64	1	1	1	No	0	0	0	1	P-CD	N	0	3	1	1	1	1	CT1	Yes	Yes	Yes	0	0	1	0	1	0	0	0	0	Treatment Completed
65	1	1	1	No	0	0	0	1	P-CD	N	0	3	1	1	1	1	CT1	Yes	Yes	Yes	0	0	1	0	1	0	0	0	0	Treatment Completed
66	1	1	1	No	0	0	0	1	P-CD	N	0	3	1	1	1	1	CT1	Yes	Yes	Yes	0	0	1	0	1	0	0	0	0	Treatment Completed
67	1	1	1	No	0	0	0	1	P-CD	N	0	3	2	1	1	1	CT1	Yes	Yes	Yes	0	0	1	0	1	0	0	0	0	Treatment Completed
68	0	1	1	No	0	0	0	1	P-CD	N	0	3	4	0			CT2	Yes			0	0	1	0	1	0	0	0	0	Treatment Completed
69	0	1	1	No	0	0	0	1	P-CD	N	0	2	3	1	1	1	CT1	Yes	Yes	Yes	0	0	1	0	0	0	0	0	1	Died
70	1	1	1	No	0	0	0	1	P-CD	N	0	2	3	1	1	1	CT1	Yes	Yes	Yes	0	0	1	0	0	0	0	0	1	Died
71	1	1	1	No	0	0	0	1	P-CD	N	0	2	3	1	1	1	CT1	Yes	Yes	Yes	0	0	1	1	0	0	0	0	0	Lost to folow up
72	0	1	1	No	0	0	0	1	P-CD	N	0	2	3	1	1	1	CT1	Yes	Yes	Yes	0	0	1	0	1	0	0	0	0	Treatment Completed
73	1	1	1	No	0	0	0	1	P-CD	N	0	2	3	1	1	1	CT1	Yes	Yes	Yes	0	0	1	0	1	0	0	0	0	Treatment Completed
74	1	1	1	No	0	0	0	1	P-CD	N	0	2	3	0			CT2	Yes			0	0	1	0	1	0	0	0	0	Treatment Completed
75	0	1	1	No	1	0	0	1	P-CD	N	0	2	4	0			CT2	Yes			0	0	1	0	1	0	0	0	0	Treatment Completed
76	0	1	1	No	0	1	0	0	EP	N	0	2	4	0			CT2	Yes			0	0	1	0	1	0	0	0	0	Treatment Completed
77	0	1	1	No	0	0	0	1	P-CD	N	0	2	3	0			CT2	Yes			0	0	1	0	1	0	0	0	0	Treatment Completed
78	0	1	1	No	0	0	0	1	P-CD	N	0	2	3	0			CT2	Yes			0	0	1	0	1	0	0	0	0	Treatment Completed
79	0	1	1	No	0	0	0	1	P-CD	N	0	2	4	0			CT2	Yes			0	0	1	0	1	0	0	0	0	Treatment Completed
80	0	1	1	No	0	0	0	1	P-CD	N	0	3	2	0			CT2	Yes			0	0	1	0	1	0	0	0	0	Treatment Completed
81	0	1	1	No	0	0	0	1	P-CD	N	0	3	2	0			CT2	Yes			0	0	1	0	1	0	0	0	0	Treatment Completed
82	1	1	1	No	0	0	0	1	P-CD	N	0	2	1	0			CT2				0	0	1	0	1	0	0	0	0	Treatment Completed
83	1	1	1	No	0	0	0	1	P-CD	N	0	2	4	0			CT2	Yes			0	0	1	0	1	0	0	0	0	Treatment Completed
84	1	1	1	No	0	0	0	1	P-CD	N	0	3	2	0			CT2	Yes			1	0	1	0	1	0	0	0	0	Treatment Completed
85	0	1	1	No	1	0	0	1	P-CD	N	0	3	2	1	1	1	CT1	Yes	Yes	Yes	0	0	1	0	0	0	0	0	1	Died
86	0	1	1	No	1	0	0	1	P-CD	N	0	3	2	0			CT2	Yes			0	0	1	0	0	0	0	0	1	Died
87	0	1	1	No	1	1	0	0	EP	N	0	2	2	1	1	1	CT1	Yes	Yes	Yes	0	0	1	0	1	0	0	0	0	Treatment Completed
88	0	1	1	No	1	0	0	1	P-CD	N	0	3	2	0			CT2	Yes			0	0	1	0	1	0	0	0	0	Treatment Completed
89	1	1	1	No	1	0	0	1	P-CD	N	0	3	2	0			CT2	Yes			0	0	1	0	1	0	0	0	0	Treatment Completed
90	1	1	1	No	1	0	0	1	P-CD	N	0	3	3	0			CT2	Yes			0	0	1	0	1	0	0	0	0	Treatment Completed
91	1	1	1	No	1	0	0	1	P-CD	N	0	3	3	0			CT2	Yes			0	0	1	0	1	0	0	0	0	Treatment Completed
92	1	1	1	No	1	0	0	1	P-CD	N	0	3	3	0			CT2	Yes			0	0	1	0	1	0	0	0	0	Treatment Completed
93	0	1	1	No	1	1	0	0	EP	N	0	2	3	0			CT2				0	0	1	0	1	0	0	0	0	Treatment Completed
94	0	1	1	No	1	0	0	1	P-CD	N	0	2	1	1	1	1	CT1	Yes	Yes	Yes	0	0	1	0	1	0	0	0	0	Treatment Completed
95	1	1	1	No	0	0	1	0	P-BC	N	0	3	4	0			CT2	Yes			0	0	1	0	1	1	0	0	0	Cured
96	1	1	1	No	0	1	0	0	EP	N	0	3	3	0			CT2	Yes			2	0	1	0	0	0	0	0	1	Died
97	0	1	1	No	0	1	0	0	EP	N	0	3	2	0			CT2	Yes			0	0	1	0	1	0	0	0	0	Treatment Completed
98	1	1	1	No	0	1	0	0	EP	N	0	3	4	0			CT2	Yes			2	0	1	0	1	0	0	0	0	Treatment Completed
99	0	1	1	No	0	0	0	1	P-CD	N	0	3	4	0			CT2	Yes			0	0	1	0	1	0	0	0	0	Treatment Completed
100	1	1	1	No	0	0	0	1	P-CD	N	0	3	1	0			CT2	Yes			1	0	1	0	1	0	0	0	0	Treatment Completed
101	1	1	1	No	0	0	0	1	P-CD	N	0	3	2	0			CT2	Yes			0	0	1	0	1	0	0	0	0	Treatment Completed
102	0	1	1	No	1	0	0	1	P-CD	N	0	2	2	0			CT2				0	0	1	0	1	0	0	0	0	Treatment Completed
103	0	1	1	No	0	0	0	1	P-CD	N	0	3	3	0			CT2	Yes			0	0	1	0	0	0	0	0	1	Died
104	1	1	1	No	0	0	0	1	P-CD	N	0	2	2	1	1		CT1	Yes	Yes		0	0	1	0	1	0	0	0	0	Treatment Completed
105	0	1	1	No	0	0	0	1	P-CD	N	0	3	1	0			CT2	Yes			0	0	1	0	1	0	0	0	0	Treatment Completed
106	1	1	1	No	0	0	0	1	P-CD	N	0	3	3	0			CT2	Yes			1	0	1	0	1	0	0	0	0	Treatment Completed
107	0	1	1	No	1	0	0	1	P-CD	N	0	2	2	1	1		CT1	Yes	Yes	No	0	0	1	0	1	0	0	0	0	Treatment Completed
108	0	1	1	No	1	0	0	1	P-CD	N	0	3	2	1	1	1	CT1	Yes	Yes	Yes	0	0	1	0	1	0	0	0	0	Treatment Completed
109	1	1	1	No	1	0	0	1	P-CD	N	0	2	4	0			CT2	Yes			0	0	1	0	1	0	0	0	0	Treatment Completed
110	1	1	1	No	1	0	0	1	P-CD	N	0	2	3	0			CT2	Yes			0	0	1	0	0	0	0	0	1	Died
111	1	1	1	No	1	0	1	0	P-BC	N	0	2	3	0			CT2	Yes			0	0	1	1	0	0	0	0	0	Lost to folow up
112	0	1	1	No	1	0	0	1	P-CD	N	0	2	3	0			CT2	Yes			0	0	1	1	0	0	0	0	0	Lost to folow up
113	1	1	1	No	1	1	0	0	EP	N	0	2	3	0			CT2	Yes			0	0	1	0	0	0	1	0	0	Transfered Out
114	1	1	1	No	1	1	0	0	EP	N	0	2	3	0			CT2	Yes			0	0	1	0	1	0	0	0	0	Treatment Completed
115	0	1	1	No	1	0	1	0	P-BC	N	0	2	3	0			CT2	Yes			0	0	1	0	1	0	0	0	0	Treatment Completed
116	0	1	1	No	1	0	1	0	P-BC	N	0	2	3	0			CT2	Yes			0	0	1	0	1	0	0	0	0	Treatment Completed
117	0	1	1	No	1	0	1	0	P-BC	N	0	2	3	0			CT2	Yes			0	0	1	0	1	0	0	0	0	Treatment Completed
118	1	1	1	No	1	0	1	0	P-BC	N	0	2	3	0			CT2	Yes			0	0	1	0	1	0	0	0	0	Treatment Completed
119	1	1	1	No	1	0	1	0	P-BC	N	0	2	3	0			CT2	Yes			0	0	1	0	1	0	0	0	0	Treatment Completed
120	1	1	1	No	1	0	1	0	P-BC	N	0	2	3	0			CT2	Yes			0	0	1	0	1	0	0	0	0	Treatment Completed
121	0	1	1	No	1	0	0	1	P-CD	N	0	2	3	0			CT2	Yes			0	0	1	0	1	0	0	0	0	Treatment Completed
122	0	1	1	No	1	0	0	1	P-CD	N	0	2	3	0			CT2	Yes			0	0	1	0	1	0	0	0	0	Treatment Completed
123	0	1	1	No	1	0	0	1	P-CD	N	0	2	3	0			CT2				0	0	1	0	1	0	0	0	0	Treatment Completed
124	0	1	1	No	1	0	0	1	P-CD	N	0	2	3	0			CT2	Yes			0	0	1	0	1	0	0	0	0	Treatment Completed
125	1	1	1	No	1	0	0	1	P-CD	N	0	2	3	0			CT2	Yes			0	0	1	0	1	0	0	0	0	Treatment Completed
126	1	1	1	No	1	0	0	1	P-CD	N	0	2	3	0			CT2	Yes			0	0	1	0	1	0	0	0	0	Treatment Completed
127	1	1	1	No	1	0	0	1	P-CD	N	0	2	3	0			CT2	Yes			0	0	1	0	1	0	0	0	0	Treatment Completed
128	1	1	1	No	1	0	0	1	P-CD	N	0	2	3	0			CT2	Yes			0	0	1	0	1	0	0	0	0	Treatment Completed
129	1	1	1	No	1	0	0	1	P-CD	N	0	2	3	0			CT2	Yes			0	0	1	0	1	0	0	0	0	Treatment Completed
130	1	1	1	No	1	0	0	1	P-CD	N	0	3	2	0			CT2	Yes			2	0	1	0	1	0	0	0	0	Treatment Completed
131	1	1	1	No	1	0	0	1	P-CD	N	0	3	4	0			CT2	Yes			0	0	1	0	1	0	0	0	0	Treatment Completed
132	0	1	1	No	0	0	0	1	P-CD	N	0	2	2	0			CT2	Yes			0	0	1	0	1	0	0	0	0	Treatment Completed
133	1	1	1	No	0	0	0	1	P-CD	N	0	3	1	0			CT2	Yes			1	0	1	0	1	0	0	0	0	Treatment Completed
134	0	1	1	No	0	0	0	1	P-CD	N	0	2	2	1	1	1	CT1	Yes	Yes	Yes	0	0	1	0	0	0	1	0	0	Transfered Out
135	1	1	1	No	1	0	1	0	P-BC	N	0	3	4	0			CT2	Yes			0	0	1	0	1	1	0	0	0	Cured
136	0	1	1	No	1	1	0	0	EP	N	0	2	1	0			CT2	Yes			0	0	1	0	0	0	0	0	1	Died
137	0	1	1	No	1	1	0	0	EP	N	0	3	4	0			CT2	Yes			0	0	1	0	0	0	0	0	1	Died
138	1	1	1	No	1	1	0	0	EP	N	0	3	1	0			CT2	Yes			0	0	1	0	0	0	0	0	1	Died
139	1	1	1	No	1	0	1	0	P-BC	N	0	3	3	0			CT2	Yes			0	0	1	0	0	0	0	0	1	Died
140	1	1	1	No	1	0	0	1	P-CD	N	0	2	1	0			CT2	Yes			0	0	1	0	0	0	0	0	1	Died
141	1	1	1	No	1	0	0	1	P-CD	N	0	2	4	0			CT2	Yes			0	0	1	0	0	0	0	0	1	Died
142	1	1	1	No	1	0	0	1	P-CD	N	0	3	4	0			CT2	Yes			0	0	1	0	0	0	0	0	1	Died
143	1	1	1	No	1	0	0	1	P-CD	N	0	3	4	0			CT2	Yes			0	0	1	0	0	0	0	1	0	Failure
144	0	1	1	No	1	0	0	1	P-CD	N	0	3	2	0			CT2	Yes			0	0	1	1	0	0	0	0	0	Lost to folow up
145	1	1	1	No	1	0	0	1	P-CD	N	0	2	1	0			CT2	Yes			0	0	1	1	0	0	0	0	0	Lost to folow up
146	0	1	1	No	1	0	0	1	P-CD	N	0	3	2	0			CT2	Yes			0	0	1	0	0	0	1	0	0	Transfered Out
147	0	1	1	No	1	0	0	1	P-CD	N	0	3	3	0			CT2	Yes			0	0	1	0	0	0	1	0	0	Transfered Out
148	0	1	1	No	1	1	0	0	EP	N	0	3	3	1	1	1	CT1	Yes	Yes	Yes	0	0	1	0	1	0	0	0	0	Treatment Completed
149	0	1	1	No	1	0	0	1	P-CD	N	0	2	4	1	1	1	CT1	Yes	Yes	Yes	0	0	1	0	1	0	0	0	0	Treatment Completed
150	1	1	1	No	1	0	0	1	P-CD	N	0	3	3	1	1	1	CT1	Yes	Yes	Yes	0	0	1	0	1	0	0	0	0	Treatment Completed
151	0	1	1	No	1	1	0	0	EP	N	0	2	2	0			CT2	Yes			0	0	1	0	1	0	0	0	0	Treatment Completed
152	0	1	1	No	1	1	0	0	EP	N	0	3	1	0			CT2	Yes			0	0	1	0	1	0	0	0	0	Treatment Completed
153	0	1	1	No	1	1	0	0	EP	N	0	3	2	0			CT2	Yes			0	0	1	0	1	0	0	0	0	Treatment Completed
154	0	1	1	No	1	1	0	0	EP	N	0	3	4	0			CT2	Yes			0	0	1	0	1	0	0	0	0	Treatment Completed
155	1	1	1	No	1	1	0	0	EP	N	0	2	1	0			CT2	Yes			0	0	1	0	1	0	0	0	0	Treatment Completed
156	1	1	1	No	1	1	0	0	EP	N	0	2	2	0			CT2	Yes			0	0	1	0	1	0	0	0	0	Treatment Completed
157	1	1	1	No	1	1	0	0	EP	N	0	2	4	0			CT2	Yes			0	0	1	0	1	0	0	0	0	Treatment Completed
158	1	1	1	No	1	1	0	0	EP	N	0	3	3	0			CT2	Yes			0	0	1	0	1	0	0	0	0	Treatment Completed
159	1	1	1	No	1	1	0	0	EP	N	0	3	4	0			CT2	Yes			0	0	1	0	1	0	0	0	0	Treatment Completed
160	0	1	1	No	1	0	1	0	P-BC	N	0	3	1	0			CT2	Yes			0	0	1	0	1	0	0	0	0	Treatment Completed
161	1	1	1	No	1	0	1	0	P-BC	N	0	2	4	0			CT2	Yes			0	0	1	0	1	0	0	0	0	Treatment Completed
162	0	1	1	No	1	0	0	1	P-CD	N	0	2	1	0			CT2	Yes	Yes		0	0	1	0	1	0	0	0	0	Treatment Completed
163	0	1	1	No	1	0	0	1	P-CD	N	0	2	1	0			CT2	Yes			0	0	1	0	1	0	0	0	0	Treatment Completed
164	0	1	1	No	1	0	0	1	P-CD	N	0	2	1	0			CT2	Yes			0	0	1	0	1	0	0	0	0	Treatment Completed
165	0	1	1	No	1	0	0	1	P-CD	N	0	2	2	0			CT2	Yes			0	0	1	0	1	0	0	0	0	Treatment Completed
166	0	1	1	No	1	0	0	1	P-CD	N	0	2	2	0			CT2	No			0	0	1	0	1	0	0	0	0	Treatment Completed
167	0	1	1	No	1	0	0	1	P-CD	N	0	2	2	0			CT2	Yes			0	0	1	0	1	0	0	0	0	Treatment Completed
168	0	1	1	No	1	0	0	1	P-CD	N	0	2	2	0			CT2	Yes			0	0	1	0	1	0	0	0	0	Treatment Completed
169	0	1	1	No	1	0	0	1	P-CD	N	0	2	2	0			CT2	Yes			0	0	1	0	1	0	0	0	0	Treatment Completed
170	0	1	1	No	1	0	0	1	P-CD	N	0	2	2	0			CT2	Yes			0	0	1	0	1	0	0	0	0	Treatment Completed
171	0	1	1	No	1	0	0	1	P-CD	N	0	2	4	0			CT2	Yes			0	0	1	0	1	0	0	0	0	Treatment Completed
172	0	1	1	No	1	0	0	1	P-CD	N	0	2	4	0			CT2	Yes			0	0	1	0	1	0	0	0	0	Treatment Completed
173	0	1	1	No	1	0	0	1	P-CD	N	0	2	4	0			CT2	Yes			0	0	1	0	1	0	0	0	0	Treatment Completed
174	0	1	1	No	1	0	0	1	P-CD	N	0	2	4	0			CT2	Yes			0	0	1	0	1	0	0	0	0	Treatment Completed
175	0	1	1	No	1	0	0	1	P-CD	N	0	3	1	0			CT2	Yes			0	0	1	0	1	0	0	0	0	Treatment Completed
176	0	1	1	No	1	0	0	1	P-CD	N	0	3	1	0			CT2	Yes			0	0	1	0	1	0	0	0	0	Treatment Completed
177	0	1	1	No	1	0	0	1	P-CD	N	0	3	2	0			CT2	Yes			0	0	1	0	1	0	0	0	0	Treatment Completed
178	0	1	1	No	1	0	0	1	P-CD	N	0	3	2	0			CT2	Yes			0	0	1	0	1	0	0	0	0	Treatment Completed
179	0	1	1	No	1	0	0	1	P-CD	N	0	3	3	0			CT2	Yes			0	0	1	0	1	0	0	0	0	Treatment Completed
180	0	1	1	No	1	0	0	1	P-CD	N	0	3	3	0			CT2	Yes			0	0	1	0	1	0	0	0	0	Treatment Completed
181	0	1	1	No	1	0	0	1	P-CD	N	0	3	3	0			CT2	Yes			0	0	1	0	1	0	0	0	0	Treatment Completed
182	0	1	1	No	1	0	0	1	P-CD	N	0	3	3	0			CT2	Yes			0	0	1	0	1	0	0	0	0	Treatment Completed
183	0	1	1	No	1	0	0	1	P-CD	N	0	3	3	0			CT2	Yes			0	0	1	0	1	0	0	0	0	Treatment Completed
184	0	1	1	No	1	0	0	1	P-CD	N	0	3	3	0			CT2	Yes			0	0	1	0	1	0	0	0	0	Treatment Completed
185	0	1	1	No	1	0	0	1	P-CD	N	0	3	4	0			CT2	Yes			0	0	1	0	1	0	0	0	0	Treatment Completed
186	0	1	1	No	1	0	0	1	P-CD	N	0	3	4	0			CT2	Yes			0	0	1	0	1	0	0	0	0	Treatment Completed
187	0	1	1	No	1	0	0	1	P-CD	N	0	3	4	0			CT2	Yes			0	0	1	0	1	0	0	0	0	Treatment Completed
188	1	1	1	No	1	0	0	1	P-CD	N	0	2	1	0			CT2	Yes			0	0	1	0	1	0	0	0	0	Treatment Completed
189	1	1	1	No	1	0	0	1	P-CD	N	0	2	1	0			CT2	Yes			0	0	1	0	1	0	0	0	0	Treatment Completed
190	1	1	1	No	1	0	0	1	P-CD	N	0	2	1	0			CT2	Yes			0	0	1	0	1	0	0	0	0	Treatment Completed
191	1	1	1	No	1	0	0	1	P-CD	N	0	2	1	0			CT2	Yes			0	0	1	0	1	0	0	0	0	Treatment Completed
192	1	1	1	No	1	0	0	1	P-CD	N	0	2	2	0			CT2	Yes			0	0	1	0	1	0	0	0	0	Treatment Completed
193	1	1	1	No	1	0	0	1	P-CD	N	0	2	2	0			CT2	Yes			0	0	1	0	1	0	0	0	0	Treatment Completed
194	1	1	1	No	1	0	0	1	P-CD	N	0	2	4	0			CT2	Yes			0	0	1	0	1	0	0	0	0	Treatment Completed
195	1	1	1	No	1	0	0	1	P-CD	N	0	2	4	0			CT2	Yes			0	0	1	0	1	0	0	0	0	Treatment Completed
196	1	1	1	No	1	0	0	1	P-CD	N	0	3	1	0			CT2	Yes			0	0	1	0	1	0	0	0	0	Treatment Completed
197	1	1	1	No	1	0	0	1	P-CD	N	0	3	1	0			CT2	Yes			0	0	1	0	1	0	0	0	0	Treatment Completed
198	1	1	1	No	1	0	0	1	P-CD	N	0	3	1	0			CT2	Yes			0	0	1	0	1	0	0	0	0	Treatment Completed
199	1	1	1	No	1	0	0	1	P-CD	N	0	3	2	0			CT2	Yes			0	0	1	0	1	0	0	0	0	Treatment Completed
200	1	1	1	No	1	0	0	1	P-CD	N	0	3	2	0			CT2	Yes			2	0	1	0	1	0	0	0	0	Treatment Completed
201	1	1	1	No	1	0	0	1	P-CD	N	0	3	2	0			CT2	Yes			1	0	1	0	1	0	0	0	0	Treatment Completed
202	1	1	1	No	1	0	0	1	P-CD	N	0	3	2	0			CT2	Yes			0	0	1	0	1	0	0	0	0	Treatment Completed
203	1	1	1	No	1	0	0	1	P-CD	N	0	3	2	0			CT2	Yes			0	0	1	0	1	0	0	0	0	Treatment Completed
204	1	1	1	No	1	0	0	1	P-CD	N	0	3	2	0			CT2	Yes			0	0	1	0	1	0	0	0	0	Treatment Completed
205	1	1	1	No	1	0	0	1	P-CD	N	0	3	3	0			CT2	Yes			0	0	1	0	1	0	0	0	0	Treatment Completed
206	1	1	1	No	1	0	0	1	P-CD	N	0	3	3	0			CT2	Yes			0	0	1	0	1	0	0	0	0	Treatment Completed
207	1	1	1	No	1	0	0	1	P-CD	N	0	3	3	0			CT2	Yes			0	0	1	0	1	0	0	0	0	Treatment Completed
208	1	1	1	No	1	0	0	1	P-CD	N	0	3	3	0			CT2	Yes			0	0	1	0	1	0	0	0	0	Treatment Completed
209	1	1	1	No	1	0	0	1	P-CD	N	0	3	4	0			CT2	Yes			0	0	1	0	1	0	0	0	0	Treatment Completed
210	1	1	1	No	1	0	0	1	P-CD	N	0	3	4	0			CT2	Yes			0	0	1	0	1	0	0	0	0	Treatment Completed
211	1	1	1	No	1	0	0	1	P-CD	N	0	3	4	0			CT2	Yes			0	0	1	0	1	0	0	0	0	Treatment Completed
212	1	1	1	No	1	0	0	1	P-CD	N	0	3	4	0			CT2	Yes			0	0	1	0	1	0	0	0	0	Treatment Completed
213	1	1	1	No	1	0	0	1	P-CD	N	0	3	4	0			CT2	Yes			0	0	1	0	1	0	0	0	0	Treatment Completed
214	1	1	1	No	1	0	0	1	P-CD	N	0	3	4	0			CT2	Yes			0	0	1	0	1	0	0	0	0	Treatment Completed
215	1	1	1	No	1	0	0	1	P-CD	N	0	3	4	0			CT2	Yes			0	0	1	0	1	0	0	0	0	Treatment Completed
216	1	1	1	No	1	0	0	1	P-CD	N	0	3	4	0			CT2	Yes			0	0	1	0	1	0	0	0	0	Treatment Completed
217	1	1	1	No	0	0	0	1	P-CD	N	0	3	2	0			CT2	Yes			0	0	1	0	1	0	0	0	0	Treatment Completed
218	0	1	1	No	0	0	0	1	P-CD	N	0	3	2	0			CT2				0	0	1	0	1	0	0	0	0	Treatment Completed
219	1	1	1	No	0	0	0	1	P-CD	N	0	2	3	1	1	1	CT1	Yes	Yes	Yes	0	0	1	0	0	0	0	0	1	Died
220	1	1	1	No	0	0	0	1	P-CD	N	0	2	3	1	1	1	CT1	Yes	Yes	Yes	0	0	1	0	1	0	0	0	0	Treatment Completed
221	1	1	1	No	0	0	0	1	P-CD	N	0	2	3	1	1	1	CT1	Yes	Yes	Yes	0	0	1	0	1	0	0	0	0	Treatment Completed
222	0	1	1	No	0	1	0	0	EP	N	0	2	2	0			CT2	Yes			0	0	1	0	1	0	0	0	0	Treatment Completed
223	0	1	1	No	0	0	0	1	P-CD	N	0	2	4	0			CT2	Yes			0	0	1	0	1	0	0	0	0	Treatment Completed
224	1	1	1	No	0	0	0	1	P-CD	N	0	2	4	0			CT2	Yes			0	0	1	0	1	0	0	0	0	Treatment Completed
225	0	1	1	No	0	0	0	1	P-CD	N	0	3	1	0			CT2	Yes			0	0	1	0	0	0	0	0	1	Died
226	1	1	1	No	0	1	0	0	EP	N	0	2	2	0			CT2	Yes			0	0	1	0	1	0	0	0	0	Treatment Completed
227	1	1	1	No	0	0	0	1	P-CD	N	0	3	3	1	1	1	CT1	Yes	Yes	Yes	0	0	0	0	1	0	0	0	0	Treatment Completed
228	0	1	1	No	1	1	0	0	EP	N	0	2	2	0			CT2	Yes			0	0	0	0	1	0	0	0	0	Treatment Completed
229	1	1	1	No	0	0	0	1	P-CD	N	0	3	2	0			CT2	Yes			0	0	0	0	1	0	0	0	0	Treatment Completed
230	1	1	1	No	0	0	0	1	P-CD	N	0	2	3	0			CT2	Yes			0	0	0	0	1	0	0	0	0	Treatment Completed
231	1	1	1	No	0	0	0	1	P-CD	N	0	2	3	0			CT2	Yes			0	0	0	0	1	0	0	0	0	Treatment Completed
232	1	1	1	No	1	0	1	0	P-BC	N	0	2	3	0			CT2	Yes			0	0	0	0	1	0	0	0	0	Treatment Completed
233	0	1	1	No	1	0	0	1	P-CD	N	0	3	2	0			CT2	Yes			1	0	0	0	0	0	0	0	1	Died
234	0	1	1	No	1	0	0	1	P-CD	N	0	3	3	0			CT2	Yes			0	0	0	0	0	0	0	0	1	Died
235	0	1	1	No	0	0	0	1	P-CD	N	0	2	3	1	1	1	CT1	Yes	Yes	Yes	0	0	0	0	1	0	0	0	0	Treatment Completed
236	0	1	1	No	0	0	1	0	P-BC	N	0	2	3	1	1		CT1	Yes	Yes		0	0	0	0	1	0	0	0	0	Treatment Completed
237	1	1	1	No	0	0	0	1	P-CD	N	0	2	3	1	1		CT1	Yes	Yes		0	0	0	0	1	0	0	0	0	Treatment Completed
238	1	1	1	No	0	0	0	1	P-CD	N	0	2	3	0			CT2	Yes			0	0	0	0	1	0	0	0	0	Treatment Completed
239	1	1	1	No	0	0	0	1	P-CD	N	0	2	3	0			CT2	Yes			0	0	0	0	1	0	0	0	0	Treatment Completed
240	1	1	1	No	0	0	0	1	P-CD	N	0	2	3	0			CT2				0	0	0	0	0	0	0	0	1	Died
241	0	1	1	No	0	0	0	1	P-CD	N	0	2	2	1	1	1	CT1	Yes	Yes	Yes	0	0	0	0	1	0	0	0	0	Treatment Completed
242	1	2	1	No	0	0	0	1	P-CD	N	0	3	2	1	1	1	CT1	Yes	Yes	Yes	0	0	1	0	0	0	0	0	1	Died
243	0	2	1	No	0	0	0	1	P-CD	N	0	3	1	0			CT2	Yes			0	0	1	1	0	0	0	0	0	Lost to folow up
244	0	2	1	No	0	0	0	1	P-CD	N	0	3	1	1	1	1	CT1	Yes	Yes	Yes	0	0	1	0	1	0	0	0	0	Treatment Completed
245	0	2	1	No	0	0	0	1	P-CD	N	0	3	4	1	1	1	CT1	Yes	Yes	Yes	0	0	1	0	1	0	0	0	0	Treatment Completed
246	1	2	1	No	0	0	0	1	P-CD	N	0	2	2	1	1	1	CT1	Yes	Yes	Yes	0	0	1	0	1	0	0	0	0	Treatment Completed
247	1	2	1	No	0	0	0	1	P-CD	N	0	3	2	1	1	1	CT1	Yes	Yes	Yes	0	0	1	0	1	0	0	0	0	Treatment Completed
248	1	2	1	No	0	0	0	1	P-CD	N	0	3	2	1	1	1	CT1	Yes	Yes	Yes	0	0	1	0	1	0	0	0	0	Treatment Completed
249	1	2	1	No	0	0	0	1	P-CD	N	0	3	2	0			CT2	Yes			0	0	1	0	1	0	0	0	0	Treatment Completed
250	1	2	1	No	0	0	0	1	P-CD	N	0	2	3	1	1	1	CT1	Yes	Yes	Yes	0	0	1	0	0	0	0	0	1	Died
251	0	2	1	No	0	0	0	1	P-CD	N	0	2	3	1	1	1	CT1	Yes	Yes	Yes	0	0	1	0	1	0	0	0	0	Treatment Completed
252	0	2	1	No	0	0	0	1	P-CD	N	0	2	3	1	1	1	CT1	Yes	Yes	Yes	0	0	1	0	1	0	0	0	0	Treatment Completed
253	0	2	1	No	0	0	0	1	P-CD	N	0	2	3	1	1	1	CT1	Yes	Yes	Yes	0	0	1	0	1	0	0	0	0	Treatment Completed
254	0	2	1	No	0	0	0	1	P-CD	N	0	2	3	1	1	1	CT1	Yes	Yes	Yes	0	0	1	0	1	0	0	0	0	Treatment Completed
255	1	2	1	No	0	0	0	1	P-CD	N	0	2	3	1	1	1	CT1	Yes	Yes	Yes	0	0	1	0	1	0	0	0	0	Treatment Completed
256	1	2	1	No	0	0	0	1	P-CD	N	0	2	3	0			CT2	Yes			0	0	1	0	1	0	0	0	0	Treatment Completed
257	1	2	1	No	0	1	0	0	EP	N	0	3	1	1	1	1	CT1	Yes	Yes	Yes	0	0	1	0	1	0	0	0	0	Treatment Completed
258	1	2	1	No	0	0	0	1	P-CD	N	0	3	2	1	1	1	CT1	Yes	Yes	Yes	0	0	1	0	1	0	0	0	0	Treatment Completed
259	1	2	1	No	0	0	0	1	P-CD	N	0	3	3	0			CT2	Yes			0	0	1	0	1	0	0	0	0	Treatment Completed
260	1	2	1	No	0	0	0	1	P-CD	N	0	2	1	1	1	1	CT1	Yes	Yes	Yes	0	0	1	0	1	0	0	0	0	Treatment Completed
261	1	2	1	No	0	0	0	1	P-CD	N	0	2	2	0			CT2	Yes			0	0	1	0	1	0	0	0	0	Treatment Completed
262	0	2	1	No	1	0	0	1	P-CD	N	0	3	2	0			CT2	Yes			0	0	1	0	0	0	0	0	1	Died
263	1	2	1	No	0	0	1	0	P-BC	N	0	2	3	0			CT2	Yes			0	0	1	0	1	0	0	0	0	Treatment Completed
264	0	2	1	No	1	0	0	1	P-CD	N	0	3	3	0			CT2	Yes			0	0	1	1	0	0	0	0	0	Lost to folow up
265	0	2	1	No	1	0	0	1	P-CD	N	0	3	2	0			CT2	Yes			0	0	1	0	1	0	0	0	0	Treatment Completed
266	0	2	1	No	1	0	0	1	P-CD	N	0	3	3	0			CT2	Yes			0	0	1	0	1	0	0	0	0	Treatment Completed
267	1	2	1	No	1	0	0	1	P-CD	N	0	2	3	0			CT2	Yes			0	0	1	0	1	0	0	0	0	Treatment Completed
268	1	2	1	No	1	0	0	1	P-CD	N	0	3	1	0			CT2	Yes			0	0	1	0	1	0	0	0	0	Treatment Completed
269	0	2	1	No	1	1	0	0	EP	N	0	3	1	0			CT2	Yes			0	0	1	0	1	0	0	0	0	Treatment Completed
270	1	2	1	No	1	1	0	0	EP	N	0	2	1	0			CT2	Yes			0	0	1	0	1	0	0	0	0	Treatment Completed
271	0	2	1	No	0	1	0	0	EP	N	0	3	1	0			CT2	Yes			0	0	1	0	0	0	0	0	1	Died
272	1	2	1	No	0	1	0	0	EP	N	0	3	1	0			CT2	Yes			1	0	1	0	1	0	0	0	0	Treatment Completed
273	0	2	1	No	0	0	0	1	P-CD	N	0	3	2	0			CT2	Yes			1	0	1	0	1	0	0	0	0	Treatment Completed
274	0	2	1	No	1	0	0	1	P-CD	N	0	2	2	0			CT2	Yes			0	0	1	0	1	0	0	0	0	Treatment Completed
275	1	2	1	No	1	0	1	0	P-BC	N	0	2	3	0			CT2	Yes			0	0	1	0	0	0	0	0	1	Died
276	0	2	1	No	1	0	0	1	P-CD	N	0	2	3	1			CT1	Yes			0	0	1	0	0	0	1	0	0	Transfered Out
277	1	2	1	No	1	0	1	0	P-BC	N	0	2	3	0			CT2	Yes			0	0	1	0	1	0	0	0	0	Treatment Completed
278	0	2	1	No	1	0	0	1	P-CD	N	0	2	3	0			CT2	Yes			0	0	1	0	1	0	0	0	0	Treatment Completed
279	1	2	1	No	1	0	0	1	P-CD	N	0	2	3	0			CT2	Yes			0	0	1	0	1	0	0	0	0	Treatment Completed
280	1	2	1	No	1	0	0	1	P-CD	N	0	2	3	0			CT2	Yes			0	0	1	0	1	0	0	0	0	Treatment Completed
281	1	2	1	No	1	0	0	1	P-CD	N	0	2	3	0			CT2	Yes			0	0	1	0	1	0	0	0	0	Treatment Completed
282	1	2	1	No	1	0	0	1	P-CD	N	0	2	3	0			CT2	Yes			0	0	1	0	1	0	0	0	0	Treatment Completed
283	0	2	1	No	1	0	1	0	P-BC	N	0	2	3	1	1	1	CT1	Yes	Yes	Yes	0	0	1	0	1	1	0	0	0	Cured
284	1	2	1	No	1	0	0	1	P-CD	N	0	3	1	0			CT2	Yes			0	0	1	1	0	0	0	0	0	Lost to folow up
285	1	2	1	No	0	0	0	1	P-CD	N	0	2	4	1	1		CT1	Yes	Yes		0	0	1	0	1	0	0	0	0	Treatment Completed
286	0	2	1	No	0	0	0	1	P-CD	N	0	3	1	0			CT2	Yes			0	0	1	0	1	0	0	0	0	Treatment Completed
287	0	2	1	No	0	0	0	1	P-CD	N	0	2	1	1	1	1	CT1	Yes	Yes	Yes	1	0	1	0	1	0	0	0	0	Treatment Completed
288	0	2	1	No	0	0	0	1	P-CD	N	0	2	3	1	1	1	CT1	Yes	Yes	Yes	0	0	1	0	1	0	0	0	0	Treatment Completed
289	0	2	1	No	0	0	0	1	P-CD	N	0	2	3	1	1	1	CT1	Yes	Yes	Yes	0	0	1	0	1	0	0	0	0	Treatment Completed
290	0	2	1	No	0	0	0	1	P-CD	N	0	2	3	0			CT2	Yes			1	0	1	0	1	0	0	0	0	Treatment Completed
291	1	2	1	No	1	1	0	0	EP	N	0	2	1	0			CT2	Yes			0	0	1	0	0	0	0	0	1	Died
292	1	2	1	No	1	0	0	1	P-CD	N	0	2	1	0			CT2	Yes			0	0	1	0	0	0	0	0	1	Died
293	1	2	1	No	1	1	0	0	EP	N	0	2	4	0			CT2	Yes			0	0	1	1	0	0	0	0	0	Lost to folow up
294	1	2	1	No	1	0	0	1	P-CD	N	0	2	4	0			CT2	Yes			0	0	1	1	0	0	0	0	0	Lost to folow up
295	0	2	1	No	1	1	0	0	EP	N	0	2	2	0			CT2	Yes			0	0	1	0	0	0	1	0	0	Transfered Out
296	0	2	1	No	1	1	0	0	EP	N	0	3	3	0			CT2	Yes			0	0	1	0	0	0	1	0	0	Transfered Out
297	1	2	1	No	1	1	0	0	EP	N	0	3	2	0			CT2	Yes			0	0	1	0	0	0	1	0	0	Transfered Out
298	0	2	1	No	1	0	0	1	P-CD	N	0	3	4	1	1	1	CT1	Yes	Yes	Yes	0	0	1	0	1	0	0	0	0	Treatment Completed
299	0	2	1	No	1	1	0	0	EP	N	0	2	1	0			CT2	Yes	Yes	Yes	0	0	1	0	1	0	0	0	0	Treatment Completed
300	0	2	1	No	1	1	0	0	EP	N	0	2	1	0			CT2	Yes			0	0	1	0	1	0	0	0	0	Treatment Completed
301	0	2	1	No	1	1	0	0	EP	N	0	3	1	0			CT2	Yes			0	0	1	0	1	0	0	0	0	Treatment Completed
302	1	2	1	No	1	1	0	0	EP	N	0	2	4	0			CT2	Yes			0	0	1	0	1	0	0	0	0	Treatment Completed
303	1	2	1	No	1	1	0	0	EP	N	0	3	3	0			CT2	Yes			0	0	1	0	1	0	0	0	0	Treatment Completed
304	0	2	1	No	1	0	1	0	P-BC	N	0	2	2	0			CT2	Yes			0	0	1	0	1	0	0	0	0	Treatment Completed
305	0	2	1	No	1	0	0	1	P-CD	N	0	2	1	0			CT2	Yes			0	0	1	0	1	0	0	0	0	Treatment Completed
306	0	2	1	No	1	0	0	1	P-CD	N	0	2	1	0			CT2	Yes			0	0	1	0	1	0	0	0	0	Treatment Completed
307	0	2	1	No	1	0	0	1	P-CD	N	0	2	1	0			CT2	Yes			0	0	1	0	1	0	0	0	0	Treatment Completed
308	0	2	1	No	1	0	0	1	P-CD	N	0	2	1	0			CT2	Yes			0	0	1	0	1	0	0	0	0	Treatment Completed
309	0	2	1	No	1	0	0	1	P-CD	N	0	2	2	0			CT2	Yes			0	0	1	0	1	0	0	0	0	Treatment Completed
310	0	2	1	No	1	0	0	1	P-CD	N	0	2	4	0			CT2	Yes			0	0	1	0	1	0	0	0	0	Treatment Completed
311	0	2	1	No	1	0	0	1	P-CD	N	0	3	1	0			CT2	Yes			0	0	1	0	1	0	0	0	0	Treatment Completed
312	0	2	1	No	1	0	0	1	P-CD	N	0	3	1	0			CT2	Yes			0	0	1	0	1	0	0	0	0	Treatment Completed
313	0	2	1	No	1	0	0	1	P-CD	N	0	3	1	0			CT2	Yes			0	0	1	0	1	0	0	0	0	Treatment Completed
314	0	2	1	No	1	0	0	1	P-CD	N	0	3	3	0			CT2	Yes			0	0	1	0	1	0	0	0	0	Treatment Completed
315	0	2	1	No	1	0	0	1	P-CD	N	0	3	4	0			CT2	Yes			0	0	1	0	1	0	0	0	0	Treatment Completed
316	1	2	1	No	1	0	0	1	P-CD	N	0	2	1	0			CT2	Yes			0	0	1	0	1	0	0	0	0	Treatment Completed
317	1	2	1	No	1	0	0	1	P-CD	N	0	2	2	0			CT2	Yes			0	0	1	0	1	0	0	0	0	Treatment Completed
318	1	2	1	No	1	0	0	1	P-CD	N	0	2	2	0			CT2	Yes			0	0	1	0	1	0	0	0	0	Treatment Completed
319	1	2	1	No	1	0	0	1	P-CD	N	0	2	4	0			CT2	Yes			0	0	1	0	1	0	0	0	0	Treatment Completed
320	1	2	1	No	1	0	0	1	P-CD	N	0	2	4	0			CT2	Yes			0	0	1	0	1	0	0	0	0	Treatment Completed
321	1	2	1	No	1	0	0	1	P-CD	N	0	3	1	0			CT2	Yes			0	0	1	0	1	0	0	0	0	Treatment Completed
322	1	2	1	No	1	0	0	1	P-CD	N	0	3	2	0			CT2	Yes			0	0	1	0	1	0	0	0	0	Treatment Completed
323	1	2	1	No	0	0	0	1	P-CD	N	0	3	1	1	1	1	CT1	Yes	Yes	Yes	0	0	1	0	1	0	0	0	0	Treatment Completed
324	0	2	1	No	0	0	0	1	P-CD	N	0	2	3	1	1		CT1	Yes	Yes		0	0	1	0	1	0	0	0	0	Treatment Completed
325	1	2	1	No	0	0	0	1	P-CD	N	0	3	3	1	1	1	CT1	Yes	Yes	Yes	0	0	1	1	0	0	0	0	0	Lost to folow up
326	0	2	1	No	0	0	0	1	P-CD	N	0	2	3	0			CT2	Yes			0	0	1	0	1	0	0	0	0	Treatment Completed
327	1	2	1	No	0	0	0	1	P-CD	N	0	3	3	1	1	1	CT1	Yes	Yes	Yes	0	0	1	0	1	0	0	0	0	Treatment Completed
328	1	2	1	No	0	0	0	1	P-CD	N	0	3	1	0			CT2	Yes			0	0	1	0	1	0	0	0	0	Treatment Completed
329	1	2	1	No	0	0	0	1	P-CD	N	0	3	3	0			CT2	Yes			0	0	1	0	1	0	0	0	0	Treatment Completed
330	1	2	1	No	0	0	0	1	P-CD	N	0	2	3	1	1	1	CT1	Yes	Yes	Yes	0	0	0	0	1	0	0	0	0	Treatment Completed
331	1	2	1	No	0	1	0	0	EP	N	0	2	1	0			CT2	Yes			0	0	0	0	1	0	0	0	0	Treatment Completed
332	0	2	1	No	0	0	0	1	P-CD	N	0	2	1	0			CT2				0	0	0	0	1	0	0	0	0	Treatment Completed
333	1	2	1	No	0	0	1	0	P-BC	N	0	2	4	0			CT2	Yes			0	0	0	0	1	1	0	0	0	Cured
334	1	2	1	No	1	0	0	1	P-CD	N	0	2	2	0			CT2				0	0	0	0	1	0	0	0	0	Treatment Completed
335	0	2	1	No	1	0	1	0	P-BC	N	0	2	2	1	1	1	CT1	Yes	Yes	Yes	0	0	0	0	1	1	0	0	0	Cured
336	0	2	1	No	1	0	0	1	P-CD	N	0	2	3	0			CT2	Yes			0	0	0	0	1	0	0	0	0	Treatment Completed
337	1	2	1	No	0	0	0	1	P-CD	N	0	3	1	1	1	1	CT1	Yes	Yes	Yes	0	0	0	0	1	0	0	0	0	Treatment Completed
338	0	3	1	No	0	0	0	1	P-CD	N	0	3	3	1	1	1	CT1	Yes	Yes	Yes	0	0	1	0	0	0	0	0	1	Died
339	1	3	1	No	0	0	0	1	P-CD	N	0	2	2	0			CT2	Yes			0	0	1	1	0	0	0	0	0	Lost to folow up
340	0	3	1	No	0	1	0	0	EP	N	0	2	1	1	1	1	CT1	Yes	Yes	Yes	0	0	1	0	1	0	0	0	0	Treatment Completed
341	0	3	1	No	0	0	0	1	P-CD	N	0	2	1	1	1	1	CT1	Yes	Yes	Yes	0	0	1	0	1	0	0	0	0	Treatment Completed
342	0	3	1	No	0	0	0	1	P-CD	N	0	2	1	1	1	1	CT1	Yes	Yes	Yes	0	0	1	0	1	0	0	0	0	Treatment Completed
343	0	3	1	No	0	0	0	1	P-CD	N	0	2	2	1	1	1	CT1	Yes	Yes	Yes	0	0	1	0	1	0	0	0	0	Treatment Completed
344	0	3	1	No	0	0	0	1	P-CD	N	0	3	1	1	1	1	CT1	Yes	Yes	Yes	0	0	1	0	1	0	0	0	0	Treatment Completed
345	0	3	1	No	0	0	0	1	P-CD	N	0	3	4	1	1	1	CT1	Yes	Yes	Yes	0	0	1	0	1	0	0	0	0	Treatment Completed
346	1	3	1	No	0	0	0	1	P-CD	N	0	3	2	1	1	1	CT1	Yes	Yes	Yes	0	0	1	0	1	0	0	0	0	Treatment Completed
347	1	3	1	No	0	0	0	1	P-CD	N	0	3	2	1	1	1	CT1	Yes	Yes	Yes	0	0	1	0	1	0	0	0	0	Treatment Completed
348	0	3	1	No	0	0	0	1	P-CD	R	1	3	2	1	1	1	CT1	Yes	Yes	Yes	0	0	1	0	1	0	0	0	0	Treatment Completed
349	0	3	1	No	0	0	0	1	P-CD	N	0	3	1	0			CT2	Yes			0	0	1	0	1	0	0	0	0	Treatment Completed
350	1	3	1	No	0	0	0	1	P-CD	N	0	3	4	0			CT2	Yes			0	0	1	0	1	0	0	0	0	Treatment Completed
351	0	3	1	No	0	1	0	0	EP	N	0	2	3	1	1	1	CT1	Yes	Yes	Yes	0	0	1	0	0	0	0	0	1	Died
352	0	3	1	No	0	1	0	0	EP	N	0	2	3	1	1	1	CT1	Yes	Yes	Yes	0	0	1	0	0	0	0	0	1	Died
353	0	3	1	No	0	0	0	1	P-CD	N	0	2	3	1	1	1	CT1	Yes	Yes	Yes	0	0	1	0	0	0	0	0	1	Died
354	0	3	1	No	0	0	0	1	P-CD	N	0	2	3	1	1	1	CT1	Yes	Yes	Yes	0	0	1	0	1	0	0	0	0	Treatment Completed
355	0	3	1	No	0	0	0	1	P-CD	N	0	2	3	1	1	1	CT1	Yes	Yes	Yes	0	0	1	0	1	0	0	0	0	Treatment Completed
356	0	3	1	No	0	0	0	1	P-CD	N	0	2	3	1	1	1	CT1	Yes	Yes	Yes	0	0	1	0	1	0	0	0	0	Treatment Completed
357	1	3	1	No	1	0	0	1	P-CD	N	0	3	3	0			CT2	Yes			0	0	1	0	1	0	0	0	0	Treatment Completed
358	1	3	1	No	0	0	0	1	P-CD	N	0	3	3	0			CT2	Yes			0	0	1	0	1	0	0	0	0	Treatment Completed
359	1	3	1	No	1	0	0	1	P-CD	N	0	3	4	1	1	1	CT1	Yes	Yes	Yes	1	0	1	0	1	0	0	0	0	Treatment Completed
360	0	3	1	No	1	0	0	1	P-CD	N	0	3	2	0			CT2	Yes			0	0	1	0	1	0	0	0	0	Treatment Completed
361	0	3	1	No	1	0	0	1	P-CD	N	0	3	4	0			CT2	Yes			0	0	1	0	1	0	0	0	0	Treatment Completed
362	1	3	1	No	1	0	0	1	P-CD	N	0	3	2	0			CT2	Yes			0	0	1	0	1	0	0	0	0	Treatment Completed
363	0	3	1	No	1	0	0	1	P-CD	N	0	2	4	1	1	1	CT1	Yes	Yes	Yes	0	0	1	0	1	0	0	0	0	Treatment Completed
364	0	3	1	No	1	1	0	0	EP	N	0	3	2	0			CT2	Yes			0	0	1	0	1	0	0	0	0	Treatment Completed
365	0	3	1	No	1	0	1	0	P-BC	N	0	3	4	0			CT2	Yes			0	0	1	0	1	1	0	0	0	Cured
366	0	3	1	No	1	0	0	1	P-CD	N	0	3	2	0			CT2	Yes			0	0	1	0	1	0	0	0	0	Treatment Completed
367	1	3	1	No	0	1	0	0	EP	N	0	3	2	1	1	1	CT1	Yes	Yes	Yes	0	0	1	0	1	0	0	0	0	Treatment Completed
368	1	3	1	No	0	0	0	1	P-CD	N	0	3	1	1	1	1	CT1	Yes	Yes	Yes	0	0	1	0	1	0	0	0	0	Treatment Completed
369	1	3	1	No	0	0	0	1	P-CD	N	0	3	3	1	1	1	CT1	Yes	Yes	Yes	0	0	1	0	1	0	0	0	0	Treatment Completed
370	0	3	1	No	0	0	0	1	P-CD	N	0	3	2	0			CT2	Yes			0	0	1	0	1	0	0	0	0	Treatment Completed
371	0	3	1	No	1	0	0	1	P-CD	N	0	3	4	1	1	1	CT1	Yes	Yes	Yes	0	0	1	0	1	0	0	0	0	Treatment Completed
372	0	3	1	No	0	0	0	1	P-CD	N	0	2	1	1	1	1	CT1	Yes	Yes	Yes	0	0	1	0	1	0	0	0	0	Treatment Completed
373	0	3	1	No	0	0	0	1	P-CD	N	0	2	4	1	1	1	CT1	Yes	Yes	Yes	0	0	1	0	1	0	0	0	0	Treatment Completed
374	1	3	1	No	0	0	0	1	P-CD	N	0	3	3	1	1		CT1	Yes	Yes		0	0	1	0	1	0	0	0	0	Treatment Completed
375	0	3	1	No	0	0	1	0	P-BC	N	0	3	1	0			CT2	Yes			0	0	1	0	1	1	0	0	0	Cured
376	0	3	1	No	1	1	0	0	EP	N	0	2	3	0			CT2	Yes			0	0	1	0	0	0	0	0	1	Died
377	0	3	1	No	1	0	0	1	P-CD	N	0	2	3	0			CT2	Yes			0	0	1	1	0	0	0	0	0	Lost to folow up
378	0	3	1	No	1	0	0	1	P-CD	N	0	2	3	1	1	1	CT1	Yes	Yes	Yes	0	0	1	0	0	0	1	0	0	Transfered Out
379	0	3	1	No	1	0	0	1	P-CD	N	0	2	3	1			CT1	Yes			0	0	1	0	1	0	0	0	0	Treatment Completed
380	0	3	1	No	1	0	1	0	P-BC	N	0	2	3	0			CT2	Yes			0	0	1	0	1	0	0	0	0	Treatment Completed
381	0	3	1	No	1	0	1	0	P-BC	N	0	2	3	0			CT2	Yes			0	0	1	0	1	0	0	0	0	Treatment Completed
382	1	3	1	No	1	0	0	1	P-CD	N	0	2	3	0			CT2	Yes			0	0	1	0	1	0	0	0	0	Treatment Completed
383	1	3	1	No	1	0	0	1	P-CD	N	0	2	3	0			CT2	Yes			0	0	1	0	1	0	0	0	0	Treatment Completed
384	1	3	1	No	1	0	0	1	P-CD	N	0	2	3	0			CT2	Yes			0	0	1	0	1	0	0	0	0	Treatment Completed
385	1	3	1	No	1	0	0	1	P-CD	N	0	2	3	0			CT2	Yes			0	0	1	0	1	0	0	0	0	Treatment Completed
386	1	3	1	No	0	0	0	1	P-CD	N	0	2	4	0			CT2	Yes			0	0	1	0	1	0	0	0	0	Treatment Completed
387	1	3	1	No	0	0	0	1	P-CD	N	0	3	2	0			CT2	Yes			3	0	1	0	1	0	0	0	0	Treatment Completed
388	0	3	1	No	0	0	0	1	P-CD	N	0	2	1	1	1	1	CT1	Yes	Yes	Yes	0	0	1	0	1	0	0	0	0	Treatment Completed
389	0	3	1	No	0	0	0	1	P-CD	N	0	2	1	1	1	1	CT1	Yes	Yes	Yes	1	0	1	0	1	0	0	0	0	Treatment Completed
390	0	3	1	No	0	0	0	1	P-CD	N	0	2	3	0			CT2	Yes			0	0	1	0	1	0	0	0	0	Treatment Completed
391	0	3	1	No	1	1	0	0	EP	N	0	3	3	1	1	1	CT1	Yes	Yes	Yes	0	0	1	0	1	0	0	0	0	Treatment Completed
392	1	3	1	No	1	1	0	0	EP	N	0	3	4	1	1	1	CT1	Yes	Yes	Yes	0	0	1	0	1	0	0	0	0	Treatment Completed
393	0	3	1	No	1	1	0	0	EP	N	0	2	2	0			CT2	Yes			0	0	1	0	1	0	0	0	0	Treatment Completed
394	0	3	1	No	1	1	0	0	EP	N	0	3	1	0			CT2	Yes			0	0	1	0	1	0	0	0	0	Treatment Completed
395	1	3	1	No	1	1	0	0	EP	N	0	3	1	0			CT2	Yes			0	0	1	0	1	0	0	0	0	Treatment Completed
396	1	3	1	No	1	1	0	0	EP	N	0	3	1	0			CT2	Yes			0	0	1	0	1	0	0	0	0	Treatment Completed
397	1	3	1	No	1	1	0	0	EP	N	0	3	2	0			CT2	Yes			0	0	1	0	1	0	0	0	0	Treatment Completed
398	1	3	1	No	1	1	0	0	EP	N	0	3	4	0			CT2	Yes			0	0	1	0	1	0	0	0	0	Treatment Completed
399	0	3	1	No	1	0	1	0	P-BC	N	0	3	2	0			CT2	Yes			0	0	1	0	1	0	0	0	0	Treatment Completed
400	1	3	1	No	1	0	1	0	P-BC	N	0	2	4	0			CT2	Yes			0	0	1	0	1	0	0	0	0	Treatment Completed
401	0	3	1	No	1	0	0	1	P-CD	N	0	2	1	0			CT2	Yes			0	0	1	0	1	0	0	0	0	Treatment Completed
402	0	3	1	No	1	0	0	1	P-CD	N	0	2	2	0			CT2	Yes			0	0	1	0	1	0	0	0	0	Treatment Completed
403	0	3	1	No	1	0	0	1	P-CD	N	0	3	3	0			CT2	Yes			0	0	1	0	1	0	0	0	0	Treatment Completed
404	0	3	1	No	1	0	0	1	P-CD	N	0	3	4	0			CT2	Yes			0	0	1	0	1	0	0	0	0	Treatment Completed
405	1	3	1	No	1	0	0	1	P-CD	N	0	2	2	0			CT2	No			0	0	1	0	1	0	0	0	0	Treatment Completed
406	1	3	1	No	1	0	0	1	P-CD	N	0	3	1	0			CT2	Yes			0	0	1	0	1	0	0	0	0	Treatment Completed
407	0	3	1	No	0	0	0	1	P-CD	N	0	3	1	1	1	1	CT1	Yes	Yes	Yes	0	0	1	0	1	0	0	0	0	Treatment Completed
408	0	3	1	No	0	0	0	1	P-CD	N	0	3	1	0			CT2	Yes			0	0	1	0	1	0	0	0	0	Treatment Completed
409	1	3	1	No	0	0	0	1	P-CD	N	0	3	3	1	1	1	CT1	Yes	Yes	Yes	0	0	1	0	1	0	0	0	0	Treatment Completed
410	1	3	1	No	0	0	0	1	P-CD	N	0	3	3	1	1	1	CT1	Yes	Yes	Yes	0	0	1	0	1	0	0	0	0	Treatment Completed
411	1	3	1	No	0	1	0	0	EP	N	0	2	1	0			CT2	Yes			0	0	1	0	0	0	1	0	0	Transfered Out
412	1	3	1	No	0	0	0	1	P-CD	N	0	2	2	1	1		CT1	Yes	Yes		0	0	1	0	1	0	0	0	0	Treatment Completed
413	0	3	1	No	0	0	0	1	P-CD	N	0	3	3	1	1	1	CT1	Yes	Yes	Yes	0	0	1	0	1	0	0	0	0	Treatment Completed
414	1	3	1	No	0	0	0	1	P-CD	N	0	3	1	1	1	1	CT1	Yes	Yes	Yes	0	0	1	0	1	0	0	0	0	Treatment Completed
415	0	3	1	No	0	0	0	1	P-CD	N	0	3	1	0			CT2	Yes			0	0	1	0	1	0	0	0	0	Treatment Completed
416	0	3	1	No	0	0	0	1	P-CD	N	0	2	1	1	1	1	CT1	Yes	Yes	Yes	0	0	0	1	0	0	0	0	0	Lost to folow up
417	0	3	1	No	1	0	0	1	P-CD	N	0	2	3	1	1	1	CT1	Yes	Yes	Yes	0	0	0	0	1	0	0	0	0	Treatment Completed
418	0	3	1	No	1	1	0	0	EP	N	0	2	4	1	1	1	CT1	Yes	Yes	Yes	0	0	0	0	1	0	0	0	0	Treatment Completed
419	1	3	1	No	1	0	0	1	P-CD	N	0	2	1	0			CT2	Yes			0	0	0	0	1	0	0	0	0	Treatment Completed
420	1	3	1	No	0	0	0	1	P-CD	N	0	2	1	0			CT2	Yes			0	0	0	0	1	0	0	0	0	Treatment Completed
421	0	3	1	No	1	1	0	0	EP	N	0	3	1	0			CT2	Yes			0	0	0	0	1	0	0	0	0	Treatment Completed
422	0	3	1	No	0	1	0	0	EP	N	0	2	3	0			CT2	Yes			0	0	0	0	1	0	0	0	0	Treatment Completed
423	0	3	1	No	1	0	1	0	P-BC	N	0	2	3	1	1	1	CT1	Yes	Yes	Yes	0	0	0	0	1	0	0	0	0	Treatment Completed
424	1	4	1	No	0	1	0	0	EP	N	0	2	4	1	1	1	CT1	Yes	Yes	Yes	0	0	1	0	0	0	0	0	1	Died
425	1	4	1	No	0	0	0	1	P-CD	N	0	3	4	1	1	1	CT1	Yes	Yes	Yes	0	0	1	0	0	0	0	0	1	Died
426	0	4	1	No	0	1	0	0	EP	N	0	2	2	1	1	1	CT1	Yes	Yes	Yes	0	0	1	0	1	0	0	0	0	Treatment Completed
427	1	4	1	No	0	0	0	1	P-CD	N	0	2	2	1	1	1	CT1	Yes	Yes	Yes	0	0	1	0	1	0	0	0	0	Treatment Completed
428	1	4	1	No	0	0	0	1	P-CD	N	0	3	2	1	1	1	CT1	Yes	Yes	Yes	0	0	1	0	1	0	0	0	0	Treatment Completed
429	0	4	1	No	1	0	1	0	P-BC	N	0	2	1	0			CT2	Yes			0	0	1	0	1	1	0	0	0	Cured
430	0	4	1	No	1	0	0	1	P-CD	N	0	3	4	1	1	1	CT1	Yes	Yes	Yes	0	0	1	0	1	0	0	0	0	Treatment Completed
431	0	4	1	No	1	0	0	1	P-CD	N	0	3	1	0			CT2	Yes			0	0	1	0	1	0	0	0	0	Treatment Completed
432	0	4	1	No	0	0	1	0	P-BC	N	0	2	2	0			CT2	Yes			0	0	1	0	0	0	0	0	1	Died
433	1	4	1	No	1	0	1	0	P-BC	N	0	2	4	1	1	1	CT1	Yes	Yes	Yes	0	0	1	0	1	0	0	0	0	Treatment Completed
434	0	4	1	No	1	0	0	1	P-CD	N	0	2	4	0			CT2	Yes			0	0	1	0	1	0	0	0	0	Treatment Completed
435	1	4	1	No	1	0	0	1	P-CD	N	0	3	3	0			CT2	Yes			0	0	1	0	1	0	0	0	0	Treatment Completed
436	0	4	1	No	0	1	0	0	EP	N	0	3	3	0			CT2	Yes			0	0	1	0	0	0	0	0	1	Died
437	1	4	1	No	0	0	0	1	P-CD	N	0	3	3	1	1	1	CT1	Yes	Yes	Yes	0	0	1	0	1	0	0	0	0	Treatment Completed
438	1	4	1	No	0	1	0	0	EP	N	0	3	1	0			CT2	Yes			0	0	1	0	1	0	0	0	0	Treatment Completed
439	1	4	1	No	0	1	0	0	EP	N	0	3	1	0			CT2	Yes			0	0	1	0	1	0	0	0	0	Treatment Completed
440	0	4	1	No	1	0	1	0	P-BC	N	0	2	4	0			CT2	Yes			0	0	1	0	1	1	0	0	0	Cured
441	0	4	1	No	1	0	0	1	P-CD	N	0	2	2	1	1	1	CT1	Yes	Yes	Yes	1	0	1	0	0	0	0	0	1	Died
442	1	4	1	No	1	1	0	0	EP	N	0	2	3	1	1	1	CT1	Yes	Yes	Yes	0	0	1	0	1	0	0	0	0	Treatment Completed
443	0	4	1	No	1	0	1	0	P-BC	N	0	2	3	0			CT2	Yes			0	0	1	0	1	0	0	0	0	Treatment Completed
444	0	4	1	No	1	0	1	0	P-BC	N	0	2	3	0			CT2	Yes			0	0	1	0	1	0	0	0	0	Treatment Completed
445	1	4	1	No	1	0	1	0	P-BC	N	0	2	3	0			CT2	Yes			0	0	1	0	1	0	0	0	0	Treatment Completed
446	1	4	1	No	1	0	1	0	P-BC	N	0	2	3	0			CT2	Yes			0	0	1	0	1	0	0	0	0	Treatment Completed
447	0	4	1	No	1	0	0	1	P-CD	N	0	2	3	0			CT2	Yes			0	0	1	0	1	0	0	0	0	Treatment Completed
448	0	4	1	No	1	1	0	0	EP	N	0	2	3	1	1	1	CT1	Yes	Yes	Yes	0	0	1	0	1	0	0	0	0	Treatment Completed
449	1	4	1	No	0	0	1	0	P-BC	N	0	3	1	0			CT2	Yes			1	0	1	0	1	1	0	0	0	Cured
450	0	4	1	No	0	1	0	0	EP	N	0	2	4	1	1	1	CT1	Yes	Yes	Yes	0	0	1	0	1	0	0	0	0	Treatment Completed
451	1	4	1	No	0	1	0	0	EP	N	0	3	3	0			CT2	Yes			1	0	1	0	1	0	0	0	0	Treatment Completed
452	1	4	1	No	0	0	0	1	P-CD	N	0	2	4	0			CT2	Yes			0	0	1	0	1	0	0	0	0	Treatment Completed
453	1	4	1	No	0	0	0	1	P-CD	N	0	3	1	0			CT2	Yes			2	0	1	0	1	0	0	0	0	Treatment Completed
454	1	4	1	No	0	0	1	0	P-BC	N	0	2	1	1	1	1	CT1	Yes	Yes	Yes	0	0	1	0	1	1	0	0	0	Cured
455	1	4	1	No	1	1	0	0	EP	N	0	2	1	0			CT2	Yes			0	0	1	0	0	0	0	0	1	Died
456	0	4	1	No	1	0	0	1	P-CD	N	0	3	3	0			CT2	Yes			0	0	1	0	0	0	0	0	1	Died
457	0	4	1	No	1	1	0	0	EP	N	0	2	1	1	1	1	CT1	Yes	Yes	Yes	0	0	1	0	1	0	0	0	0	Treatment Completed
458	0	4	1	No	1	1	0	0	EP	N	0	2	4	0			CT2	Yes			0	0	1	0	1	0	0	0	0	Treatment Completed
459	1	4	1	No	1	1	0	0	EP	N	0	2	4	0			CT2	Yes			0	0	1	0	1	0	0	0	0	Treatment Completed
460	1	4	1	No	1	1	0	0	EP	N	0	3	3	0			CT2	Yes			0	0	1	0	1	0	0	0	0	Treatment Completed
461	0	4	1	No	1	0	0	1	P-CD	N	0	2	2	0			CT2	Yes			0	0	1	0	1	0	0	0	0	Treatment Completed
462	1	4	1	No	1	0	0	1	P-CD	N	0	3	4	0			CT2	Yes			0	0	1	0	1	0	0	0	0	Treatment Completed
463	1	4	1	No	0	0	0	1	P-CD	N	0	3	1	1	1	1	CT1	Yes	Yes	Yes	0	0	1	0	1	0	0	0	0	Treatment Completed
464	0	4	1	No	0	0	0	1	P-CD	N	0	3	3	1	1	1	CT1	Yes	Yes	Yes	0	0	1	0	1	0	0	0	0	Treatment Completed
465	0	4	1	No	1	0	0	1	P-CD	N	0	1	0	1	1	1	CT1	Yes	Yes	Yes	0	0	0	0	1	0	0	0	0	Treatment Completed
466	1	4	1	No	1	0	0	1	P-CD	N	0	2	3	0			CT2	Yes			0	0	0	0	1	0	0	0	0	Treatment Completed
467	0	4	1	No	0	0	0	1	P-CD	N	0	2	3	0			CT2	Yes			0	0	0	1	0	0	0	0	0	Lost to folow up
468	0	4	1	No	1	0	1	0	P-BC	N	0	2	3	1	1	1	CT1	Yes	Yes	Yes	0	0	0	0	1	1	0	0	0	Cured
469	1	4	1	No	1	0	1	0	P-BC	N	0	2	2	0			CT2	Yes			0	0	0	1	0	0	0	0	0	Lost to folow up
470	1	4	1	No	0	0	0	1	P-CD	N	0	2	1	1	1	1	CT1	Yes	Yes	Yes	0	0	0	0	1	0	0	0	0	Treatment Completed
471	1	5	1	No	0	0	1	0	P-BC	N	0	3	2	1	1	1	CT1	Yes	Yes	Yes	0	0	1	0	1	1	0	0	0	Cured
472	1	5	1	No	0	0	0	1	P-CD	N	0	3	1	1	1	1	CT1	Yes	Yes	Yes	0	0	1	0	0	0	0	0	1	Died
473	0	5	1	No	0	0	1	0	P-BC	N	0	3	1	1	1	1	CT1	Yes	Yes	Yes	0	0	1	0	1	0	0	0	0	Treatment Completed
474	0	5	1	No	0	0	0	1	P-CD	N	0	2	2	1	1	1	CT1	Yes	Yes	Yes	0	0	1	0	1	0	0	0	0	Treatment Completed
475	1	5	1	No	0	0	0	1	P-CD	N	0	2	4	1	1	1	CT1	Yes	Yes	Yes	0	0	1	0	1	0	0	0	0	Treatment Completed
476	1	5	1	No	0	0	0	1	P-CD	N	0	2	4	1	1	1	CT1	Yes	Yes	Yes	0	0	1	0	1	0	0	0	0	Treatment Completed
477	1	5	1	No	0	0	0	1	P-CD	N	0	3	2	1	1	1	CT1	Yes	Yes	Yes	0	0	1	0	1	0	0	0	0	Treatment Completed
478	0	5	1	No	1	0	0	1	P-CD	N	0	2	4	1	1	1	CT1	Yes	Yes	Yes	0	0	1	0	1	0	0	0	0	Treatment Completed
479	0	5	1	No	1	0	1	0	P-BC	N	0	2	4	0			CT2	Yes			0	0	1	0	1	1	0	0	0	Cured
480	0	5	1	No	1	0	0	1	P-CD	N	0	2	2	0			CT2	Yes			0	0	1	0	1	1	0	0	0	Cured
481	1	5	1	No	1	0	0	1	P-CD	N	0	3	2	1	1	1	CT1	Yes	Yes	Yes	3	0	1	0	1	0	0	0	0	Treatment Completed
482	0	5	1	No	1	0	0	1	P-CD	N	0	3	2	1	1	1	CT1	Yes	Yes	Yes	0	0	1	0	1	0	0	0	0	Treatment Completed
483	1	5	1	No	1	0	0	1	P-CD	N	0	2	3	1	1	1	CT1	Yes	Yes	Yes	0	0	1	0	1	0	0	0	0	Treatment Completed
484	0	5	1	No	1	0	1	0	P-BC	N	0	3	1	0			CT2	Yes			0	0	1	0	1	1	0	0	0	Cured
485	0	5	1	No	0	0	0	1	P-CD	N	0	3	3	1	1	1	CT1	Yes	Yes	Yes	4	0	1	0	1	0	0	0	0	Treatment Completed
486	0	5	1	No	0	0	0	1	P-CD	N	0	3	1	0			CT2	Yes			2	0	1	0	1	0	0	0	0	Treatment Completed
487	0	5	1	No	0	0	0	1	P-CD	N	0	3	3	0			CT2	Yes			1	0	1	0	1	0	0	0	0	Treatment Completed
488	1	5	1	No	0	0	0	1	P-CD	N	0	3	2	1	1	1	CT1	Yes	Yes	Yes	1	0	1	0	1	0	0	0	0	Treatment Completed
489	0	5	1	No	0	0	0	1	P-CD	N	0	3	1	0			CT2	Yes	Yes		0	0	1	0	1	0	0	0	0	Treatment Completed
490	1	5	1	No	1	1	0	0	EP	N	0	2	3	0			CT2	Yes			0	0	1	0	1	0	0	0	0	Treatment Completed
491	0	5	1	No	0	0	0	1	P-CD	L	1	2	2	1	1		CT1	Yes	Yes		0	0	1	0	1	0	0	0	0	Treatment Completed
492	0	5	1	No	0	0	0	1	P-CD	N	0	2	1	0			CT2	No	No	No	0	0	1	0	1	0	0	0	0	Treatment Completed
493	1	5	1	No	1	0	0	1	P-CD	N	0	3	3	0			CT2	Yes			0	0	1	0	0	0	0	0	1	Died
494	1	5	1	No	1	1	0	0	EP	N	0	2	1	0			CT2	Yes			0	0	1	0	1	0	0	0	0	Treatment Completed
495	0	5	1	No	1	0	1	0	P-BC	N	0	2	2	0			CT2	Yes			0	0	1	0	1	0	0	0	0	Treatment Completed
496	0	5	1	No	1	0	0	1	P-CD	N	0	2	2	0			CT2	Yes			0	0	1	0	1	0	0	0	0	Treatment Completed
497	1	5	1	No	1	0	0	1	P-CD	N	0	2	4	0			CT2	Yes			0	0	1	0	1	0	0	0	0	Treatment Completed
498	1	5	1	No	1	0	0	1	P-CD	N	0	3	2	0			CT2	Yes			0	0	1	0	1	0	0	0	0	Treatment Completed
499	0	5	1	No	0	0	0	1	P-CD	N	0	3	2	0			CT2	Yes			0	0	1	0	1	0	0	0	0	Treatment Completed
500	1	5	1	No	0	0	0	1	P-CD	N	0	2	2	0			CT2	Yes			0	0	1	0	1	0	0	0	0	Treatment Completed
501	1	5	1	No	0	1	0	0	EP	R	1	3	4	1	1	1	CT1	Yes	Yes	Yes	0	0	1	0	1	0	0	0	0	Treatment Completed
502	0	5	1	No	0	0	1	0	P-BC	N	0	3	4	1	1	1	CT1	Yes	Yes	Yes	0	0	1	0	1	0	0	0	0	Treatment Completed
503	1	5	1	No	0	0	0	1	P-CD	N	0	3	2	1	1	1	CT1	Yes	Yes	Yes	0	0	1	0	1	0	0	0	0	Treatment Completed
504	0	5	1	No	0	0	0	1	P-CD	N	0	3	3	1	1	1	CT1	Yes	Yes	Yes	0	0	1	0	0	0	0	0	1	Died
505	0	5	1	No	0	0	0	1	P-CD	N	0	3	1	0			CT2	Yes			0	0	1	0	1	0	0	0	0	Treatment Completed
506	1	6	1	No	0	0	1	0	P-BC	N	0	3	2	1	1	1	CT1	Yes	Yes	Yes	1	0	1	0	1	1	0	0	0	Cured
507	1	6	1	No	0	0	0	1	P-CD	N	0	2	4	1	1	1	CT1	Yes	Yes	Yes	0	0	1	0	0	0	0	0	1	Died
508	1	6	1	No	0	0	0	1	P-CD	N	0	3	3	0			CT2	Yes			0	0	1	0	0	0	0	0	1	Died
509	1	6	1	No	0	0	1	0	P-BC	N	0	3	4	1	1	1	CT1	Yes	Yes	Yes	0	0	1	0	1	0	0	0	0	Treatment Completed
510	0	6	1	No	0	0	0	1	P-CD	N	0	2	1	1	1	1	CT1	Yes	Yes	Yes	0	0	1	0	1	0	0	0	0	Treatment Completed
511	0	6	1	No	0	0	0	1	P-CD	N	0	2	1	1	1	1	CT1	Yes	Yes	Yes	0	0	1	0	1	0	0	0	0	Treatment Completed
512	1	6	1	No	0	0	0	1	P-CD	N	0	3	2	1	1	1	CT1	Yes	Yes	Yes	0	0	1	0	1	0	0	0	0	Treatment Completed
513	0	6	1	No	1	0	0	1	P-CD	N	0	2	1	0			CT2	Yes			0	0	1	0	1	0	0	0	0	Treatment Completed
514	0	6	1	No	1	0	1	0	P-BC	N	0	3	1	0			CT2	Yes			0	0	1	0	1	1	0	0	0	Cured
515	0	6	1	No	1	0	0	1	P-CD	N	0	3	3	1	1	1	CT1	Yes	Yes	Yes	0	0	1	0	1	0	0	0	0	Treatment Completed
516	0	6	1	No	1	0	0	1	P-CD	N	0	2	1	0			CT2	Yes			0	0	1	0	1	0	0	0	0	Treatment Completed
517	1	6	1	No	0	0	1	0	P-BC	F	1	2	2	1	1	1	CT1	Yes	Yes	Yes	0	0	1	0	0	0	1	0	0	Transfered Out
518	0	6	1	No	1	0	1	0	P-BC	N	0	2	4	0			CT2	Yes			0	0	1	0	1	1	0	0	0	Cured
519	1	6	1	No	1	0	1	0	P-BC	R	1	3	4	0			CT2	Yes			0	0	1	0	1	1	0	0	0	Cured
520	1	6	1	No	1	1	0	0	EP	N	0	2	4	0			CT2	Yes			0	0	1	0	1	0	0	0	0	Treatment Completed
521	1	6	1	No	0	0	0	1	P-CD	N	0	3	3	0			CT2	Yes			2	0	1	0	1	0	0	0	0	Treatment Completed
522	0	6	1	No	0	0	0	1	P-CD	N	0	3	1	1	1	1	CT1	Yes	Yes	Yes	0	0	1	0	1	0	0	0	0	Treatment Completed
523	1	6	1	No	0	0	0	1	P-CD	N	0	3	1	1	1	1	CT1	Yes	Yes	Yes	0	0	1	0	1	0	0	0	0	Treatment Completed
524	0	6	1	No	0	0	0	1	P-CD	N	0	3	3	0			CT2	Yes			0	0	1	0	1	0	0	0	0	Treatment Completed
525	1	6	1	No	1	0	0	1	P-CD	N	0	2	2	0			CT2	Yes			0	0	1	0	1	0	0	0	0	Treatment Completed
526	1	6	1	No	1	1	0	0	EP	N	0	2	3	0			CT2				0	0	1	0	0	0	0	0	1	Died
527	0	6	1	No	1	1	0	0	EP	N	0	2	3	0			CT2	Yes			0	0	1	0	1	0	0	0	0	Treatment Completed
528	0	6	1	No	1	1	0	0	EP	N	0	2	3	0			CT2	Yes			0	0	1	0	1	0	0	0	0	Treatment Completed
529	1	6	1	No	1	1	0	0	EP	N	0	2	3	0			CT2	Yes			0	0	1	0	1	0	0	0	0	Treatment Completed
530	1	6	1	No	1	0	0	1	P-CD	N	0	2	3	0			CT2	Yes			0	0	1	0	1	0	0	0	0	Treatment Completed
531	0	6	1	No	0	0	1	0	P-BC	N	0	2	1	1	1	1	CT1	Yes	Yes	Yes	0	0	1	0	1	0	0	0	0	Treatment Completed
532	0	6	1	No	0	0	0	1	P-CD	N	0	2	3	1	1	1	CT1	Yes	Yes	Yes	0	0	1	0	1	0	0	0	0	Treatment Completed
533	1	6	1	No	1	0	0	1	P-CD	N	0	3	2	0			CT2	Yes			0	0	1	0	0	0	1	0	0	Transfered Out
534	0	6	1	No	1	0	0	1	P-CD	N	0	3	4	1	1	1	CT1	Yes	Yes	Yes	0	0	1	0	1	0	0	0	0	Treatment Completed
535	1	6	1	No	1	1	0	0	EP	N	0	2	2	0			CT2	Yes			0	0	1	0	1	0	0	0	0	Treatment Completed
536	1	6	1	No	1	1	0	0	EP	N	0	2	2	0			CT2	Yes			0	0	1	0	1	0	0	0	0	Treatment Completed
537	1	6	1	No	1	1	0	0	EP	N	0	2	2	0			CT2	Yes			0	0	1	0	1	0	0	0	0	Treatment Completed
538	1	6	1	No	1	1	0	0	EP	N	0	2	2	0			CT2	Yes			0	0	1	0	1	0	0	0	0	Treatment Completed
539	1	6	1	No	1	1	0	0	EP	N	0	2	2	0			CT2	Yes			0	0	1	0	1	0	0	0	0	Treatment Completed
540	0	6	1	No	1	0	0	1	P-CD	N	0	2	4	0			CT2	Yes			0	0	1	0	1	0	0	0	0	Treatment Completed
541	0	6	1	No	1	0	0	1	P-CD	N	0	3	4	0			CT2	Yes			0	0	1	0	1	0	0	0	0	Treatment Completed
542	1	6	1	No	1	0	0	1	P-CD	N	0	3	3	0			CT2	Yes			0	0	1	0	1	0	0	0	0	Treatment Completed
543	1	6	1	No	0	0	0	1	P-CD	N	0	3	4	1	1	1	CT1	Yes	Yes	Yes	0	0	1	0	1	0	0	0	0	Treatment Completed
544	1	6	1	No	0	0	0	1	P-CD	N	0	3	3	0			CT2	Yes			0	0	1	0	1	0	0	0	0	Treatment Completed
545	0	6	1	No	0	0	0	1	P-CD	N	0	2	3	0			CT2	Yes			0	0	1	0	1	0	0	0	0	Treatment Completed
546	1	6	1	No	0	0	0	1	P-CD	N	0	3	2	1	1	1	CT1	Yes	Yes	Yes	0	0	1	0	1	0	0	0	0	Treatment Completed
547	0	6	1	No	0	0	0	1	P-CD	N	0	3	3	0			CT2	Yes			0	0	1	0	1	0	0	0	0	Treatment Completed
548	1	6	1	No	1	0	0	1	P-CD	N	0	3	3	0			CT2				0	0	0	0	1	0	0	0	0	Treatment Completed
549	1	6	1	No	0	0	0	1	P-CD	N	0	2	1	0			CT2	Yes			0	0	0	0	1	0	0	0	0	Treatment Completed
550	1	6	1	No	0	0	0	1	P-CD	N	0	2	1	1	1	1	CT1	Yes	Yes	Yes	0	0	0	0	1	0	0	0	0	Treatment Completed
551	1	6	1	No	1	0	1	0	P-BC	N	0	2	4	0			CT2	Yes			0	0	0	0	1	1	0	0	0	Cured
552	0	6	1	No	0	0	1	0	P-BC	N	0	3	2	0			CT2	Yes			0	0	0	0	1	1	0	0	0	Cured
553	0	6	1	No	0	1	0	0	EP	R	1	2	3	1	1		CT1	Yes	Yes		0	0	0	0	1	0	0	0	0	Treatment Completed
554	1	6	1	No	0	1	0	0	EP	N	0	2	3	0			CT2	Yes			0	0	0	0	1	0	0	0	0	Treatment Completed
555	1	7	1	No	0	1	0	0	EP	N	0	3	1	1	1	1	CT1	Yes	Yes	Yes	0	0	1	0	0	0	0	0	1	Died
556	1	7	1	No	0	0	0	1	P-CD	N	0	2	2	1	1	1	CT1	Yes	Yes	Yes	0	0	1	1	0	0	0	0	0	Lost to folow up
557	0	7	1	No	0	0	1	0	P-BC	N	0	2	1	1	1	1	CT1	Yes	Yes	Yes	0	0	1	0	1	0	0	0	0	Treatment Completed
558	0	7	1	No	0	0	0	1	P-CD	N	0	3	3	1	1	1	CT1	Yes	Yes	Yes	0	0	1	0	1	0	0	0	0	Treatment Completed
559	0	7	1	No	0	0	0	1	P-CD	N	0	3	4	1	1	1	CT1	Yes	Yes	Yes	0	0	1	0	1	0	0	0	0	Treatment Completed
560	1	7	1	No	0	0	0	1	P-CD	N	0	2	2	1	1	1	CT1	Yes	Yes	Yes	0	0	1	0	1	0	0	0	0	Treatment Completed
561	1	7	1	No	0	0	0	1	P-CD	N	0	2	4	1	1	1	CT1	Yes	Yes	Yes	0	0	1	0	1	0	0	0	0	Treatment Completed
562	1	7	1	No	0	0	0	1	P-CD	N	0	3	4	0			CT2	Yes			0	0	1	0	1	0	0	0	0	Treatment Completed
563	1	7	1	No	0	0	0	1	P-CD	N	0	2	3	1	1	1	CT1	Yes	Yes	Yes	0	0	1	0	0	0	0	0	1	Died
564	1	7	1	No	0	0	0	1	P-CD	N	0	3	3	1	1	1	CT1	Yes	Yes	Yes	0	0	1	0	1	0	0	0	0	Treatment Completed
565	0	7	1	No	1	1	0	0	EP	N	0	3	2	0			CT2	Yes			0	0	1	1	0	0	0	0	0	Lost to folow up
566	1	7	1	No	1	1	0	0	EP	N	0	3	2	0			CT2	Yes			0	0	1	0	1	0	0	0	0	Treatment Completed
567	1	7	1	No	1	0	0	1	P-CD	N	0	3	2	0			CT2	Yes			0	0	1	0	1	0	0	0	0	Treatment Completed
568	0	7	1	No	0	0	0	1	P-CD	N	0	3	1	1	1	1	CT1	Yes	Yes	Yes	0	0	1	0	1	0	0	0	0	Treatment Completed
569	1	7	1	No	0	0	0	1	P-CD	L	1	2	3	0			CT2	Yes			0	0	1	0	1	0	0	0	0	Treatment Completed
570	1	7	1	No	1	1	0	0	EP	N	0	2	3	0			CT2	Yes			0	0	1	0	1	0	0	0	0	Treatment Completed
571	0	7	1	No	1	0	0	1	P-CD	N	0	2	3	0			CT2	Yes			0	0	1	0	1	0	0	0	0	Treatment Completed
572	0	7	1	No	1	0	0	1	P-CD	N	0	2	3	0			CT2	Yes			0	0	1	0	1	0	0	0	0	Treatment Completed
573	1	7	1	No	1	0	0	1	P-CD	N	0	2	3	0			CT2	Yes			0	0	1	0	1	0	0	0	0	Treatment Completed
574	0	7	1	No	1	0	0	1	P-CD	N	0	2	1	0			CT2	Yes			0	0	1	0	1	0	0	0	0	Treatment Completed
575	0	7	1	No	1	0	0	1	P-CD	N	0	3	1	0			CT2				0	0	1	0	1	0	0	0	0	Treatment Completed
576	0	7	1	No	0	0	0	1	P-CD	N	0	2	1	0			CT2				2	0	1	0	1	0	0	0	0	Treatment Completed
577	1	7	1	No	0	1	0	0	EP	N	0	2	3	0			CT2	Yes			0	0	1	0	1	0	0	0	0	Treatment Completed
578	0	7	1	No	1	1	0	0	EP	N	0	3	1	0			CT2	Yes			0	0	1	0	0	0	0	0	1	Died
579	0	7	1	No	1	1	0	0	EP	N	0	3	2	0			CT2	Yes			0	0	1	0	0	0	0	0	1	Died
580	1	7	1	No	1	1	0	0	EP	N	0	3	1	0			CT2	Yes			0	0	1	1	0	0	0	0	0	Lost to folow up
581	1	7	1	No	1	1	0	0	EP	N	0	3	2	0			CT2	Yes			0	0	1	0	0	0	1	0	0	Transfered Out
582	1	7	1	No	1	1	0	0	EP	N	0	3	3	0			CT2	Yes			0	0	1	0	0	0	1	0	0	Transfered Out
583	0	7	1	No	1	1	0	0	EP	N	0	2	4	0			CT2	Yes			0	0	1	0	1	0	0	0	0	Treatment Completed
584	0	7	1	No	1	1	0	0	EP	N	0	3	2	0			CT2	Yes			0	0	1	0	1	0	0	0	0	Treatment Completed
585	0	7	1	No	1	1	0	0	EP	N	0	3	2	0			CT2	Yes			0	0	1	0	1	0	0	0	0	Treatment Completed
586	1	7	1	No	1	1	0	0	EP	N	0	3	3	0			CT2	Yes			0	0	1	0	1	0	0	0	0	Treatment Completed
587	1	7	1	No	1	1	0	0	EP	N	0	3	4	0			CT2	Yes			0	0	1	0	1	0	0	0	0	Treatment Completed
588	1	7	1	No	1	0	1	0	P-BC	N	0	2	4	0			CT2	Yes			0	0	1	0	1	0	0	0	0	Treatment Completed
589	1	7	1	No	1	0	0	1	P-CD	N	0	3	4	0			CT2	Yes			0	0	1	0	1	0	0	0	0	Treatment Completed
590	1	7	1	No	0	0	0	1	P-CD	N	0	3	4	1	1	1	CT1	Yes	Yes	Yes	0	0	1	0	1	0	0	0	0	Treatment Completed
591	1	7	1	No	0	0	0	1	P-CD	N	0	3	2	1	1	1	CT1	Yes	Yes	Yes	0	0	1	0	1	0	0	0	0	Treatment Completed
592	0	7	1	No	0	0	0	1	P-CD	N	0	2	4	1	1	1	CT1	Yes	Yes	Yes	0	0	1	0	1	0	0	0	0	Treatment Completed
593	1	7	1	No	0	0	1	0	P-BC	N	0	2	4	0			CT2	Yes			0	0	1	0	1	0	0	0	0	Treatment Completed
594	0	7	1	No	0	1	0	0	EP	N	0	3	2	0			CT2	Yes			0	0	1	0	1	0	0	0	0	Treatment Completed
595	1	7	1	No	0	0	0	1	P-CD	N	0	3	3	1	1	1	CT1	Yes	Yes	Yes	0	0	1	0	0	0	0	0	1	Died
596	0	7	1	No	0	0	0	1	P-CD	N	0	3	3	1	1	1	CT1	Yes	Yes	Yes	0	0	1	0	1	0	0	0	0	Treatment Completed
597	1	7	1	No	0	0	0	1	P-CD	N	0	2	3	1	1	1	CT1	Yes	Yes	Yes	0	0	1	0	1	0	0	0	0	Treatment Completed
598	1	7	1	No	0	0	1	0	P-BC	N	0	3	3	0			CT2	Yes			0	0	1	0	1	1	0	0	0	Cured
599	1	7	1	No	0	0	1	0	P-BC	N	0	2	2	0			CT2	Yes			0	0	1	0	1	1	0	0	0	Cured
600	0	7	1	No	1	0	1	0	P-BC	N	0	2	3	0			CT2	Yes			0	0	0	0	1	1	0	0	0	Cured
601	1	7	1	No	1	0	1	0	P-BC	N	0	2	2	1	1	1	CT1	Yes	Yes	Yes	0	0	0	0	1	1	0	0	0	Cured
602	0	7	1	No	1	0	0	1	P-CD	N	0	2	2	0			CT2				0	0	0	0	1	0	0	0	0	Treatment Completed
603	1	8	1	No	0	0	1	0	P-BC	N	0	3	4	1	1	1	CT1	Yes	Yes	Yes	0	0	1	0	1	1	0	0	0	Cured
604	1	8	1	No	0	1	0	0	EP	N	0	2	1	1	1	1	CT1	Yes	Yes	Yes	0	0	1	0	1	0	0	0	0	Treatment Completed
605	1	8	1	No	0	1	0	0	EP	N	0	3	1	1	1	1	CT1	Yes	Yes	Yes	0	0	1	0	1	0	0	0	0	Treatment Completed
606	1	8	1	No	0	0	0	1	P-CD	N	0	2	2	1	1	1	CT1	Yes	No	Yes	0	0	1	0	1	0	0	0	0	Treatment Completed
607	0	8	1	No	0	0	0	1	P-CD	L	1	3	2	0			CT2	Yes			0	0	1	0	1	0	0	0	0	Treatment Completed
608	0	8	1	No	0	1	0	0	EP	N	0	3	2	0			CT2	Yes			0	0	1	0	1	0	0	0	0	Treatment Completed
609	1	8	1	No	0	0	0	1	P-CD	N	0	3	3	0			CT2	Yes			0	0	1	0	1	0	0	0	0	Treatment Completed
610	1	8	1	No	0	0	0	1	P-CD	N	0	2	3	1	1	1	CT1	Yes	Yes	Yes	0	0	1	0	0	0	0	0	1	Died
611	0	8	1	No	0	0	0	1	P-CD	N	0	3	1	1	1	1	CT1	Yes	Yes	Yes	0	0	1	0	1	0	0	0	0	Treatment Completed
612	1	8	1	No	0	0	0	1	P-CD	N	0	3	1	1	1	1	CT1	Yes	Yes	Yes	0	0	1	0	1	0	0	0	0	Treatment Completed
613	1	8	1	No	1	0	0	1	P-CD	N	0	3	4	1	1	1	CT1	Yes	Yes	Yes	0	0	1	0	1	0	0	0	0	Treatment Completed
614	1	8	1	No	1	1	0	0	EP	F	1	2	2	0			CT2	Yes			0	0	1	0	1	0	0	0	0	Treatment Completed
615	0	8	1	No	1	0	0	1	P-CD	R	1	2	1	1	1	1	CT1	Yes	Yes	Yes	0	0	1	0	1	0	0	0	0	Treatment Completed
616	1	8	1	No	1	0	1	0	P-BC	N	0	3	3	1	1	1	CT1	Yes	Yes	Yes	0	0	1	0	1	1	0	0	0	Cured
617	0	8	1	No	0	0	0	1	P-CD	N	0	3	3	0			CT2	Yes			0	0	1	0	1	0	0	0	0	Treatment Completed
618	0	8	1	No	0	0	0	1	P-CD	N	0	2	1	1	1	1	CT1	Yes	Yes	Yes	0	0	1	0	1	0	0	0	0	Treatment Completed
619	1	8	1	No	1	0	0	1	P-CD	N	0	3	2	0			CT2	Yes			0	0	1	0	0	0	0	0	1	Died
620	0	8	1	No	1	0	0	1	P-CD	N	0	3	4	1	1	1	CT1	Yes	Yes	Yes	0	0	1	0	1	0	0	0	0	Treatment Completed
621	1	8	1	No	1	0	0	1	P-CD	N	0	2	1	0			CT2	Yes			0	0	1	0	1	0	0	0	0	Treatment Completed
622	1	8	1	No	1	0	0	1	P-CD	N	0	2	4	0			CT2	Yes			0	0	1	0	1	0	0	0	0	Treatment Completed
623	0	8	1	No	0	0	0	1	P-CD	N	0	2	3	1	1	1	CT1	Yes	Yes	Yes	0	0	1	0	1	0	0	0	0	Treatment Completed
624	0	8	1	No	0	0	0	1	P-CD	N	0	3	4	0			CT2	Yes			0	0	1	0	1	0	0	0	0	Treatment Completed
625	0	8	1	No	0	0	0	1	P-CD	N	0	3	2	1	1	1	CT1	Yes	Yes	Yes	0	0	1	0	1	0	0	0	0	Treatment Completed
626	1	8	1	No	0	1	0	0	EP	N	0	2	1	0			CT2	Yes			0	0	1	0	0	0	0	0	1	Died
627	0	8	1	No	0	0	0	1	P-CD	N	0	2	2	0			CT2	Yes			0	0	1	0	1	0	0	0	0	Treatment Completed
628	0	8	1	No	0	0	0	1	P-CD	N	0	2	3	0			CT2	Yes			0	0	1	0	1	0	0	0	0	Treatment Completed
629	0	8	1	No	0	0	1	0	P-BC	N	0	2	1	0			CT2				0	0	0	1	0	0	0	0	0	Lost to folow up
630	0	8	1	No	0	0	1	0	P-BC	N	0	2	1	0			CT2				0	0	0	1	0	0	0	0	0	Lost to folow up
631	0	9	1	No	0	0	1	0	P-BC	N	0	3	4	1	1	1	CT1	Yes	Yes	Yes	0	0	1	0	1	1	0	0	0	Cured
632	1	9	1	No	0	1	0	0	EP	N	0	2	1	1	1	1	CT1	Yes	Yes	Yes	0	0	1	0	1	0	0	0	0	Treatment Completed
633	1	9	1	No	0	1	0	0	EP	N	0	2	4	1	1	1	CT1	Yes	Yes	Yes	0	0	1	0	1	0	0	0	0	Treatment Completed
634	1	9	1	No	0	0	0	1	P-CD	N	0	2	2	1	1	1	CT1	Yes	No	Yes	0	0	1	0	1	0	0	0	0	Treatment Completed
635	0	9	1	No	0	0	0	1	P-CD	N	0	3	2	1	1	1	CT1	Yes	Yes	Yes	0	0	1	0	1	0	0	0	0	Treatment Completed
636	1	9	1	No	0	0	0	1	P-CD	N	0	2	4	1	1	1	CT1	Yes	Yes	Yes	0	0	1	0	1	0	0	0	0	Treatment Completed
637	0	9	1	No	0	1	0	0	EP	N	0	2	3	1	1	1	CT1	Yes	Yes	Yes	0	0	1	0	1	0	0	0	0	Treatment Completed
638	0	9	1	No	1	0	1	0	P-BC	N	0	3	4	0			CT2	Yes			2	0	1	0	1	1	0	0	0	Cured
639	1	9	1	No	1	0	1	0	P-BC	N	0	3	1	0			CT2	Yes			0	0	1	0	1	1	0	0	0	Cured
640	0	9	1	No	1	0	1	0	P-BC	R	1	3	3	1	1	1	CT1	Yes	Yes	Yes	0	0	1	0	1	1	0	0	0	Cured
641	0	9	1	No	1	0	1	0	P-BC	N	0	3	3	1	1	1	CT1	Yes	Yes	Yes	2	0	1	0	1	0	0	0	0	Treatment Completed
642	0	9	1	No	0	0	1	0	P-BC	N	0	3	4	0			CT2	Yes			2	0	1	0	1	1	0	0	0	Cured
643	1	9	1	No	0	0	0	1	P-CD	N	0	2	1	1	1	1	CT1	Yes	Yes	Yes	0	0	1	0	1	0	0	0	0	Treatment Completed
644	1	9	1	No	0	0	0	1	P-CD	N	0	2	2	0			CT2	Yes			0	0	1	0	1	0	0	0	0	Treatment Completed
645	0	9	1	No	1	0	0	1	P-CD	N	0	2	3	1	1	1	CT1	Yes	Yes	Yes	0	0	1	0	1	0	0	0	0	Treatment Completed
646	0	9	1	No	1	1	0	0	EP	N	0	2	3	0			CT2	Yes			0	0	1	0	1	0	0	0	0	Treatment Completed
647	0	9	1	No	1	0	0	1	P-CD	N	0	2	3	0			CT2	Yes			0	0	1	0	1	0	0	0	0	Treatment Completed
648	1	9	1	No	1	0	0	1	P-CD	N	0	2	3	0			CT2	Yes			0	0	1	0	1	0	0	0	0	Treatment Completed
649	1	9	1	No	1	0	0	1	P-CD	N	0	2	3	0			CT2	Yes			0	0	1	0	1	0	0	0	0	Treatment Completed
650	1	9	1	No	1	0	1	0	P-BC	N	0	3	4	0			CT2	Yes			0	0	1	0	1	1	0	0	0	Cured
651	0	9	1	No	1	0	1	0	P-BC	N	0	2	3	1	1	1	CT1	Yes	Yes	Yes	0	0	1	0	1	0	0	0	0	Treatment Completed
652	1	9	1	No	1	0	0	1	P-CD	N	0	3	2	0			CT2	Yes			0	0	1	0	0	0	0	0	1	Died
653	0	9	1	No	1	1	0	0	EP	N	0	3	4	0			CT2	Yes			0	0	1	0	1	0	0	0	0	Treatment Completed
654	1	9	1	No	1	1	0	0	EP	N	0	3	3	0			CT2	Yes			0	0	1	0	1	0	0	0	0	Treatment Completed
655	1	9	1	No	1	0	1	0	P-BC	N	0	2	1	0			CT2	Yes			0	0	0	0	1	1	0	0	0	Cured
656	1	9	1	No	1	0	0	1	P-CD	N	0	2	2	0			CT2				0	0	0	0	1	0	0	0	0	Treatment Completed
657	0	9	1	No	1	0	0	1	P-CD	R	1	2	1	0			CT2	Yes			0	0	0	0	1	0	0	0	0	Treatment Completed
658	0	9	1	No	1	0	1	0	P-BC	N	0	3	1	0			CT2	Yes			3	0	0	0	1	1	0	0	0	Cured
659	0	9	1	No	0	0	0	1	P-CD	N	0	2	3	1	1	1	CT1	Yes	Yes	Yes	0	0	0	0	1	0	0	0	0	Treatment Completed
660	0	9	1	No	0	0	0	1	P-CD	N	0	2	2	1	1	1	CT1	Yes	Yes	Yes	0	0	0	0	1	0	0	0	0	Treatment Completed
661	0	10	1	No	0	0	1	0	P-BC	N	0	3	1	1	1	1	CT1	Yes	Yes	Yes	0	0	1	0	1	1	0	0	0	Cured
662	1	10	1	No	0	0	1	0	P-BC	N	0	2	1	1	1	1	CT1	Yes	Yes	Yes	0	0	1	0	1	1	0	0	0	Cured
663	1	10	1	No	0	0	1	0	P-BC	N	0	3	1	1	1	1	CT1	Yes	Yes	Yes	0	0	1	0	0	0	1	0	0	Transfered Out
664	1	10	1	No	0	0	0	1	P-CD	N	0	2	4	1	1	1	CT1	Yes	Yes	Yes	0	0	1	0	1	0	0	0	0	Treatment Completed
665	1	10	1	No	0	0	0	1	P-CD	N	0	3	1	1	1	1	CT1	Yes	Yes	Yes	0	0	1	0	1	0	0	0	0	Treatment Completed
666	0	10	1	No	0	1	0	0	EP	N	0	2	3	1	1	1	CT1	Yes	Yes	Yes	0	0	1	0	0	0	0	0	1	Died
667	1	10	1	No	0	0	0	1	P-CD	N	0	2	3	1	1	1	CT1	Yes	Yes	Yes	0	0	1	0	1	0	0	0	0	Treatment Completed
668	1	10	1	No	1	0	1	0	P-BC	N	0	3	4	0			CT2	Yes			0	0	1	0	1	1	0	0	0	Cured
669	0	10	1	No	0	0	1	0	P-BC	N	0	2	3	0			CT2	Yes			0	0	1	0	1	1	0	0	0	Cured
670	0	10	1	No	0	0	1	0	P-BC	N	0	3	2	0			CT2	Yes			0	0	1	0	1	1	0	0	0	Cured
671	0	10	1	No	0	1	0	0	EP	N	0	3	1	0			CT2	Yes			0	0	1	0	1	0	0	0	0	Treatment Completed
672	1	10	1	No	0	0	1	0	P-BC	N	0	3	3	1	1	1	CT1	Yes	Yes	Yes	0	0	1	0	1	1	0	0	0	Cured
673	0	10	1	No	1	0	0	1	P-CD	N	0	2	3	1	1	1	CT1	Yes	Yes	Yes	0	0	1	0	1	0	0	0	0	Treatment Completed
674	0	10	1	No	1	0	1	0	P-BC	N	0	3	2	0			CT2	Yes			0	0	1	0	1	1	0	0	0	Cured
675	0	10	1	No	1	0	1	0	P-BC	N	0	3	3	1	1	1	CT1	Yes	Yes	Yes	0	0	1	0	1	1	0	0	0	Cured
676	0	10	1	No	1	0	1	0	P-BC	N	0	2	3	0			CT2				0	0	1	0	1	1	0	0	0	Cured
677	0	10	1	No	1	1	0	0	EP	N	0	3	1	0			CT2	Yes			1	0	1	0	1	0	0	0	0	Treatment Completed
678	0	10	1	No	0	0	0	1	P-CD	N	0	2	2	0			CT2	Yes			0	0	1	0	1	0	0	0	0	Treatment Completed
679	1	10	1	No	1	1	0	0	EP	N	0	2	3	0			CT2	Yes			0	0	1	0	1	0	0	0	0	Treatment Completed
680	1	10	1	No	1	0	1	0	P-BC	N	0	3	4	1	1	1	CT1	Yes	Yes	Yes	0	0	1	0	1	1	0	0	0	Cured
681	1	10	1	No	1	0	0	1	P-CD	N	0	3	1	0			CT2	Yes			0	0	1	0	1	0	0	0	0	Treatment Completed
682	0	10	1	No	0	1	0	0	EP	N	0	2	1	1	1	1	CT1	Yes	Yes	Yes	3	0	1	0	1	0	0	0	0	Treatment Completed
683	0	10	1	No	0	1	0	0	EP	N	0	2	3	1	1	1	CT1	Yes	Yes	Yes	2	0	1	0	1	0	0	0	0	Treatment Completed
684	0	10	1	No	1	0	1	0	P-BC	N	0	3	4	0			CT2	Yes			2	0	1	0	0	0	0	1	0	Failure
685	0	10	1	No	1	0	0	1	P-CD	N	0	3	4	1	1	1	CT1	Yes	Yes	Yes	0	0	1	0	1	0	0	0	0	Treatment Completed
686	1	10	1	No	1	1	0	0	EP	N	0	2	1	0			CT2	Yes			0	0	1	0	1	0	0	0	0	Treatment Completed
687	1	10	1	No	1	1	0	0	EP	N	0	2	4	0			CT2	Yes			0	0	1	0	1	0	0	0	0	Treatment Completed
688	1	10	1	No	1	1	0	0	EP	N	0	3	1	0			CT2	Yes			0	0	1	0	1	0	0	0	0	Treatment Completed
689	1	10	1	No	1	1	0	0	EP	N	0	3	2	0			CT2	Yes			0	0	1	0	1	0	0	0	0	Treatment Completed
690	1	10	1	No	1	0	1	0	P-BC	N	0	3	3	0			CT2	Yes			0	0	1	0	1	0	0	0	0	Treatment Completed
691	0	10	1	No	1	0	0	1	P-CD	N	0	3	1	0			CT2	Yes			0	0	1	0	1	0	0	0	0	Treatment Completed
692	0	10	1	No	1	0	0	1	P-CD	N	0	3	4	0			CT2	Yes			0	0	1	0	1	0	0	0	0	Treatment Completed
693	1	10	1	No	1	0	0	1	P-CD	N	0	2	1	0			CT2	Yes			0	0	1	0	1	0	0	0	0	Treatment Completed
694	1	10	1	No	0	0	0	1	P-CD	R	1	3	1	1	1	1	CT1	Yes	Yes	Yes	0	0	1	0	1	0	0	0	0	Treatment Completed
695	0	10	1	No	0	0	0	1	P-CD	N	0	2	1	0			CT2	Yes			0	0	1	0	1	0	0	0	0	Treatment Completed
696	0	10	1	No	0	1	0	0	EP	N	0	3	1	1	1	1	CT1	Yes	Yes	Yes	0	0	1	0	1	0	0	0	0	Treatment Completed
697	1	10	1	No	0	0	0	1	P-CD	N	0	2	3	1	1		CT1	Yes	Yes		0	0	0	0	1	0	0	0	0	Treatment Completed
698	0	11	1	No	0	0	1	0	P-BC	N	0	2	3	1	1	1	CT1	Yes	Yes	Yes	0	0	1	0	1	1	0	0	0	Cured
699	0	11	1	No	0	0	1	0	P-BC	N	0	3	4	1	1	1	CT1	Yes	Yes	Yes	0	0	1	0	1	1	0	0	0	Cured
700	0	11	1	No	0	0	1	0	P-BC	N	0	3	4	1	1	1	CT1	Yes	Yes	Yes	0	0	1	0	1	1	0	0	0	Cured
701	1	11	1	No	0	0	0	1	P-CD	N	0	3	4	1	1	1	CT1	Yes	Yes	Yes	0	0	1	1	0	0	0	0	0	Lost to folow up
702	0	11	1	No	0	1	0	0	EP	N	0	3	1	1	1	1	CT1	Yes	Yes	Yes	0	0	1	0	1	0	0	0	0	Treatment Completed
703	0	11	1	No	0	0	0	1	P-CD	N	0	2	2	1	1	1	CT1	Yes	Yes	Yes	0	0	1	0	1	0	0	0	0	Treatment Completed
704	1	11	1	No	0	0	0	1	P-CD	N	0	2	1	1	1	1	CT1	Yes	Yes	Yes	0	0	1	0	1	0	0	0	0	Treatment Completed
705	1	11	1	No	0	0	0	1	P-CD	N	0	3	1	1	1	1	CT1	Yes	Yes	Yes	0	0	1	0	1	0	0	0	0	Treatment Completed
706	1	11	1	No	0	0	0	1	P-CD	N	0	3	1	1	1	1	CT1	Yes	Yes	Yes	0	0	1	0	1	0	0	0	0	Treatment Completed
707	1	11	1	No	0	0	0	1	P-CD	N	0	2	3	1	1	1	CT1	Yes	Yes	Yes	0	0	1	0	1	0	0	0	0	Treatment Completed
708	0	11	1	No	0	0	1	0	P-BC	N	0	3	4	0			CT2	Yes			0	0	1	0	1	1	0	0	0	Cured
709	0	11	1	No	0	1	0	0	EP	N	0	3	1	1	1	1	CT1	Yes	Yes	Yes	0	0	1	0	0	0	0	0	1	Died
710	0	11	1	No	0	0	0	1	P-CD	N	0	2	1	0			CT2	Yes			0	0	1	0	1	0	0	0	0	Treatment Completed
711	0	11	1	No	1	0	1	0	P-BC	N	0	3	2	0			CT2	Yes			0	0	1	0	1	1	0	0	0	Cured
712	1	11	1	No	1	0	0	1	P-CD	N	0	3	4	1	1	1	CT1	Yes	Yes	Yes	0	0	1	0	1	0	0	0	0	Treatment Completed
713	0	11	1	No	1	1	0	0	EP	N	0	3	1	0			CT2	Yes			0	0	1	0	1	0	0	0	0	Treatment Completed
714	1	11	1	No	0	0	1	0	P-BC	N	0	3	3	1	1	1	CT1	Yes	Yes	Yes	0	0	1	0	1	1	0	0	0	Cured
715	0	11	1	No	0	0	1	0	P-BC	N	0	3	2	1	1	1	CT1	Yes	Yes	Yes	1	0	1	0	0	0	0	0	1	Died
716	0	11	1	No	1	0	0	1	P-CD	N	0	2	3	0			CT2	Yes			0	0	1	0	1	0	0	0	0	Treatment Completed
717	0	11	1	No	0	0	1	0	P-BC	N	0	2	1	1	1	1	CT1	Yes	Yes	Yes	0	0	1	0	1	1	0	0	0	Cured
718	1	11	1	No	1	1	0	0	EP	N	0	2	4	0			CT2	Yes			0	0	1	1	0	0	0	0	0	Lost to folow up
719	0	11	1	No	1	0	0	1	P-CD	N	0	2	2	1	1	1	CT1	Yes	Yes	Yes	0	0	1	0	0	0	1	0	0	Transfered Out
720	0	11	1	No	1	1	0	0	EP	N	0	3	1	0			CT2	Yes			0	0	1	0	1	0	0	0	0	Treatment Completed
721	0	11	1	No	1	1	0	0	EP	N	0	3	1	0			CT2	Yes			0	0	1	0	1	0	0	0	0	Treatment Completed
722	1	11	1	No	1	1	0	0	EP	N	0	3	2	0			CT2	Yes			0	0	1	0	1	0	0	0	0	Treatment Completed
723	1	11	1	No	1	0	0	1	P-CD	N	0	3	4	0			CT2	Yes			0	0	1	0	1	0	0	0	0	Treatment Completed
724	0	11	1	No	0	0	0	1	P-CD	N	0	3	4	1	1	1	CT1	Yes	Yes	Yes	0	0	1	0	1	0	0	0	0	Treatment Completed
725	1	11	1	No	0	0	0	1	P-CD	N	0	3	3	0			CT2	Yes			0	0	1	0	1	0	0	0	0	Treatment Completed
726	0	11	1	No	0	1	0	0	EP	N	0	2	1	0			CT2	Yes			0	0	1	0	1	0	0	0	0	Treatment Completed
727	0	11	1	No	0	0	0	1	P-CD	L	1	3	3	1	1	1	CT1	Yes	Yes	Yes	0	0	1	0	1	0	0	0	0	Treatment Completed
728	1	11	1	No	0	0	0	1	P-CD	N	0	3	3	1	1	1	CT1	Yes	Yes	Yes	0	0	1	0	1	0	0	0	0	Treatment Completed
729	1	11	1	No	0	0	1	0	P-BC	N	0	3	2	0			CT2	Yes			0	0	1	0	1	1	0	0	0	Cured
730	0	11	1	No	0	0	0	1	P-CD	N	0	2	1	0			CT2	Yes			0	0	0	1	0	0	0	0	0	Lost to folow up
731	0	12	1	No	0	0	1	0	P-BC	R	1	3	2	1	1	1	CT1	Yes	Yes	Yes	0	0	1	0	1	1	0	0	0	Cured
732	1	12	1	No	0	0	0	1	P-CD	R	1	2	1	1	1	1	CT1	Yes	Yes	Yes	0	0	1	0	1	0	0	0	0	Treatment Completed
733	1	12	1	No	0	1	0	0	EP	N	0	3	4	1	1	1	CT1	Yes	Yes	Yes	0	0	1	0	0	0	0	0	1	Died
734	0	12	1	No	0	1	0	0	EP	N	0	2	1	1	1	1	CT1	Yes	Yes	Yes	0	0	1	0	1	0	0	0	0	Treatment Completed
735	1	12	1	No	0	1	0	0	EP	N	0	2	2	1	1	1	CT1	Yes	Yes	Yes	0	0	1	0	1	0	0	0	0	Treatment Completed
736	0	12	1	No	0	0	0	1	P-CD	N	0	2	1	1	1	1	CT1	Yes	Yes	Yes	0	0	1	0	1	0	0	0	0	Treatment Completed
737	0	12	1	No	0	0	0	1	P-CD	N	0	2	1	1	1	1	CT1	Yes	Yes	Yes	0	0	1	0	1	0	0	0	0	Treatment Completed
738	0	12	1	No	0	0	0	1	P-CD	N	0	2	2	1	1	1	CT1	Yes	Yes	Yes	0	0	1	0	1	0	0	0	0	Treatment Completed
739	0	12	1	No	0	0	0	1	P-CD	N	0	2	2	1	1	1	CT1	Yes	Yes	Yes	0	0	1	0	1	0	0	0	0	Treatment Completed
740	1	12	1	No	0	0	0	1	P-CD	N	0	2	2	1	1	1	CT1	Yes	Yes	Yes	0	0	1	0	1	0	0	0	0	Treatment Completed
741	0	12	1	No	0	0	0	1	P-CD	N	0	2	3	1	1	1	CT1	Yes	Yes	Yes	0	0	1	0	1	0	0	0	0	Treatment Completed
742	0	12	1	No	1	0	1	0	P-BC	N	0	3	4	0			CT2	Yes			0	0	1	0	1	1	0	0	0	Cured
743	1	12	1	No	1	0	1	0	P-BC	N	0	3	2	1	1	1	CT1	Yes	Yes	Yes	1	0	1	0	1	1	0	0	0	Cured
744	0	12	1	No	1	0	1	0	P-BC	N	0	3	3	0			CT2	Yes			0	0	1	0	1	1	0	0	0	Cured
745	1	12	1	No	1	1	0	0	EP	N	0	2	4	0			CT2	Yes			0	0	1	0	0	0	0	0	1	Died
746	1	12	1	No	0	0	1	0	P-BC	N	0	2	1	1	1	1	CT1	Yes	Yes	Yes	0	0	1	0	0	0	0	0	1	Died
747	0	12	1	No	0	0	0	1	P-CD	N	0	2	4	1	1	1	CT1	Yes	Yes	Yes	0	0	1	0	1	0	0	0	0	Treatment Completed
748	0	12	1	No	0	0	0	1	P-CD	N	0	2	4	1	1	1	CT1	Yes	Yes	Yes	0	0	1	0	1	0	0	0	0	Treatment Completed
749	0	12	1	No	1	0	1	0	P-BC	N	0	3	1	0			CT2	Yes			0	0	1	0	1	1	0	0	0	Cured
750	1	12	1	No	1	0	1	0	P-BC	N	0	2	4	0			CT2	Yes			0	0	1	0	1	1	0	0	0	Cured
751	1	12	1	No	1	0	1	0	P-BC	N	0	3	2	0			CT2	Yes			0	0	1	0	1	1	0	0	0	Cured
752	0	12	1	No	1	0	1	0	P-BC	N	0	3	4	0			CT2	Yes			0	0	1	0	1	1	0	0	0	Cured
753	0	12	1	No	1	0	1	0	P-BC	N	0	3	2	1	1	1	CT1	Yes	Yes	Yes	0	0	1	0	1	1	0	0	0	Cured
754	0	12	1	No	1	0	1	0	P-BC	N	0	3	1	0			CT2	Yes			0	0	1	0	1	1	0	0	0	Cured
755	0	12	1	No	0	0	1	0	P-BC	N	0	3	4	0			CT2	Yes			2	0	1	1	0	0	0	0	0	Lost to folow up
756	1	12	1	No	1	1	0	0	EP	N	0	3	2	0			CT2	Yes			0	0	1	1	0	0	0	0	0	Lost to folow up
757	0	12	1	No	1	0	0	1	P-CD	N	0	2	3	0			CT2	Yes			0	0	1	0	1	0	0	0	0	Treatment Completed
758	1	12	1	No	1	1	0	0	EP	N	0	2	1	0			CT2	Yes			0	0	1	0	1	0	0	0	0	Treatment Completed
759	0	12	1	No	0	0	1	0	P-BC	N	0	2	2	0			CT2	Yes			0	0	1	0	1	1	0	0	0	Cured
760	1	12	1	No	0	1	0	0	EP	N	0	2	2	0			CT2	Yes			0	0	1	0	1	0	0	0	0	Treatment Completed
761	1	12	1	No	0	0	0	1	P-CD	N	0	2	1	1	1	1	CT1	Yes	Yes	Yes	0	0	1	0	1	0	0	0	0	Treatment Completed
762	1	12	1	No	0	0	0	1	P-CD	N	0	2	3	1	1	1	CT1	Yes	Yes	Yes	0	0	1	0	1	0	0	0	0	Treatment Completed
763	0	12	1	No	1	0	1	0	P-BC	N	0	2	2	0			CT2	Yes			0	0	1	0	1	1	0	0	0	Cured
764	0	12	1	No	1	0	1	0	P-BC	N	0	3	1	0			CT2	Yes			3	0	1	0	1	1	0	0	0	Cured
765	1	12	1	No	1	0	1	0	P-BC	N	0	2	4	0			CT2	Yes			0	0	1	0	1	1	0	0	0	Cured
766	0	12	1	No	1	1	0	0	EP	N	0	3	1	0			CT2	Yes			0	0	1	0	0	0	0	0	1	Died
767	0	12	1	No	1	0	0	1	P-CD	N	0	3	1	0			CT2	Yes			0	0	1	0	0	0	0	0	1	Died
768	0	12	1	No	1	1	0	0	EP	N	0	2	4	0			CT2	Yes			0	0	1	0	1	0	0	0	0	Treatment Completed
769	0	12	1	No	1	1	0	0	EP	N	0	3	1	0			CT2	Yes			0	0	1	0	1	0	0	0	0	Treatment Completed
770	0	12	1	No	1	1	0	0	EP	N	0	3	4	0			CT2	Yes			0	0	1	0	1	0	0	0	0	Treatment Completed
771	1	12	1	No	1	0	1	0	P-BC	N	0	3	3	0			CT2	Yes			0	0	1	0	1	0	0	0	0	Treatment Completed
772	0	12	1	No	1	0	0	1	P-CD	N	0	2	4	0			CT2	Yes			0	0	1	0	1	0	0	0	0	Treatment Completed
773	1	12	1	No	1	0	0	1	P-CD	N	0	3	4	0			CT2	Yes			0	0	1	0	1	0	0	0	0	Treatment Completed
774	0	12	1	No	0	0	0	1	P-CD	N	0	3	1	1	1	1	CT1	Yes	Yes	Yes	0	0	1	0	1	0	0	0	0	Treatment Completed
775	0	12	1	No	0	0	0	1	P-CD	N	0	3	4	1	1	1	CT1	Yes	Yes	Yes	0	0	0	0	1	0	0	0	0	Treatment Completed
776	1	12	1	No	0	1	0	0	EP	N	0	3	3	1			CT1				0	0	0	0	0	0	1	0	0	Transfered Out
777	0	12	1	No	0	0	0	1	P-CD	N	0	2	1	0			CT2	Yes			0	0	0	0	1	0	0	0	0	Treatment Completed
778	0	12	1	No	0	0	1	0	P-BC	N	0	2	1	0			CT2	Yes			0	0	0	0	1	1	0	0	0	Cured
779	1	12	1	No	0	0	1	0	P-BC	N	0	2	4	1	1	1	CT1	Yes	Yes	Yes	0	0	0	0	1	1	0	0	0	Cured
780	0	12	1	No	1	0	1	0	P-BC	N	0	2	3	0			CT2	Yes			0	0	0	0	1	1	0	0	0	Cured
781	0	12	1	No	1	1	0	0	EP	R	1	2	2	0			CT2	Yes			0	0	0	0	1	0	0	0	0	Treatment Completed
782	1	12	1	No	0	1	0	0	EP	N	0	2	3	0			CT2	Yes			0	0	0	0	1	0	0	0	0	Treatment Completed
783	1	13	1	No	1	1	0	0	EP	N	0	2	0	0			CT2	Yes			0	0	1	0	0	0	0	0	1	Died
784	1	13	1	No	1	1	0	0	EP	N	0	2	0	0			CT2	Yes			2	0	1	0	1	0	0	0	0	Treatment Completed
785	1	13	1	No	0	0	1	0	P-BC	N	0	3	2	1	1	1	CT1	Yes	Yes	Yes	0	0	1	0	1	1	0	0	0	Cured
786	0	13	1	No	0	0	0	1	P-CD	N	0	3	4	0			CT2	Yes			0	0	1	0	0	0	0	0	1	Died
787	1	13	1	No	0	0	0	1	P-CD	N	0	2	2	1	1	1	CT1	Yes	Yes	Yes	0	0	1	0	1	0	0	0	0	Treatment Completed
788	0	13	1	No	0	0	0	1	P-CD	N	0	3	1	0			CT2	Yes			0	0	1	0	1	0	0	0	0	Treatment Completed
789	0	13	1	No	0	0	1	0	P-BC	N	0	3	3	1	1	1	CT1	Yes	Yes	Yes	0	0	1	0	0	0	0	0	1	Died
790	1	13	1	No	1	0	1	0	P-BC	N	0	2	4	0			CT2	Yes			0	0	1	0	1	1	0	0	0	Cured
791	1	13	1	No	1	0	0	1	P-CD	N	0	2	4	0			CT2	Yes			0	0	1	0	1	0	0	0	0	Treatment Completed
792	0	13	1	No	1	0	1	0	P-BC	N	0	3	4	0			CT2	Yes			0	0	1	0	1	1	0	0	0	Cured
793	1	13	1	No	1	0	1	0	P-BC	N	0	2	2	0			CT2	Yes			0	0	1	0	1	1	0	0	0	Cured
794	1	13	1	No	1	0	1	0	P-BC	N	0	2	1	0			CT2	Yes			0	0	1	0	1	1	0	0	0	Cured
795	1	13	1	No	1	0	0	1	P-CD	N	0	2	1	0			CT2	Yes			0	0	1	0	1	0	0	0	0	Treatment Completed
796	0	13	1	No	0	0	0	1	P-CD	N	0	3	1	0			CT2	Yes			1	0	1	0	1	0	0	0	0	Treatment Completed
797	1	13	1	No	0	0	0	1	P-CD	N	0	3	3	0			CT2	Yes			0	0	1	0	1	0	0	0	0	Treatment Completed
798	0	13	1	No	0	0	1	0	P-BC	N	0	3	1	0			CT2	Yes			1	0	1	0	1	1	0	0	0	Cured
799	0	13	1	No	0	0	1	0	P-BC	N	0	3	4	0			CT2	Yes			2	0	1	0	1	1	0	0	0	Cured
800	1	13	1	No	0	0	0	1	P-CD	N	0	3	1	1	1	1	CT1	Yes	Yes	Yes	4	0	1	0	1	0	0	0	0	Treatment Completed
801	0	13	1	No	1	0	1	0	P-BC	N	0	3	3	0			CT2	Yes			0	0	1	0	1	1	0	0	0	Cured
802	0	13	1	No	1	0	1	0	P-BC	N	0	3	2	0			CT2	Yes			0	0	1	0	1	1	0	0	0	Cured
803	1	13	1	No	1	0	1	0	P-BC	N	0	3	4	0			CT2	Yes			2	0	1	0	1	1	0	0	0	Cured
804	1	13	1	No	1	0	1	0	P-BC	N	0	3	4	0			CT2	Yes			0	0	1	0	1	1	0	0	0	Cured
805	0	13	1	No	1	0	1	0	P-BC	N	0	3	3	1	1	1	CT1	Yes	Yes	Yes	1	0	1	0	0	0	0	0	1	Died
806	0	13	1	No	1	0	0	1	P-CD	N	0	3	3	0			CT2	Yes			2	0	1	0	0	0	0	0	1	Died
807	1	13	1	No	1	1	0	0	EP	N	0	3	3	1	1	1	CT1	Yes	Yes	Yes	0	0	1	0	1	0	0	0	0	Treatment Completed
808	1	13	1	No	1	1	0	0	EP	N	0	2	2	0			CT2	Yes			0	0	1	0	1	0	0	0	0	Treatment Completed
809	1	13	1	No	1	1	0	0	EP	N	0	2	4	0			CT2	Yes			0	0	1	0	1	0	0	0	0	Treatment Completed
810	1	13	1	No	1	1	0	0	EP	N	0	3	2	0			CT2	Yes			0	0	1	0	1	0	0	0	0	Treatment Completed
811	1	13	1	No	1	1	0	0	EP	N	0	3	2	0			CT2	Yes			4	0	1	0	1	0	0	0	0	Treatment Completed
812	1	13	1	No	1	1	0	0	EP	N	0	3	4	0			CT2	Yes			0	0	1	0	1	0	0	0	0	Treatment Completed
813	1	13	1	No	1	1	0	0	EP	N	0	2	3	0			CT2	Yes			0	0	1	0	1	0	0	0	0	Treatment Completed
814	0	13	1	No	1	0	1	0	P-BC	N	0	2	1	0			CT2	Yes			0	0	1	0	1	1	0	0	0	Cured
815	0	13	1	No	1	0	1	0	P-BC	N	0	2	3	0			CT2	Yes			0	0	1	0	1	1	0	0	0	Cured
816	0	13	1	No	1	0	1	0	P-BC	N	0	3	1	0			CT2	Yes			1	0	1	0	1	1	0	0	0	Cured
817	1	13	1	No	1	1	0	0	EP	N	0	2	1	0			CT2	Yes			3	0	1	0	0	0	1	0	0	Transfered Out
818	1	13	1	No	0	0	1	0	P-BC	N	0	2	1	1	1	1	CT1	Yes	Yes	Yes	0	0	1	0	1	1	0	0	0	Cured
819	1	13	1	No	1	0	1	0	P-BC	N	0	3	2	0			CT2	Yes			0	0	1	0	1	1	0	0	0	Cured
820	1	13	1	No	1	1	0	0	EP	N	0	3	4	0			CT2	Yes			0	0	1	0	1	0	0	0	0	Treatment Completed
821	0	13	1	No	1	0	1	0	P-BC	N	0	3	4	0			CT2	Yes			2	0	1	0	1	0	0	0	0	Treatment Completed
822	1	13	1	No	1	0	1	0	P-BC	N	0	3	3	0			CT2	Yes			0	0	1	0	1	0	0	0	0	Treatment Completed
823	1	13	1	No	0	1	0	0	EP	N	0	3	1	0			CT2	Yes			0	0	1	0	1	0	0	0	0	Treatment Completed
824	0	13	1	No	0	0	0	1	P-CD	N	0	3	1	1	1	1	CT1	Yes	Yes	Yes	0	0	1	0	1	0	0	0	0	Treatment Completed
825	0	13	1	No	1	0	1	0	P-BC	N	0	2	3	0			CT2	Yes			2	0	1	0	1	1	0	0	0	Cured
826	0	13	1	No	0	0	0	1	P-CD	N	0	3	4	0			CT2	Yes			0	0	1	0	1	0	0	0	0	Treatment Completed
827	0	13	1	No	0	0	1	0	P-BC	N	0	3	3	1	1	1	CT1	Yes	Yes	Yes	0	0	1	0	1	1	0	0	0	Cured
828	1	13	1	No	0	0	0	1	P-CD	N	0	3	2	0			CT2	Yes			0	0	1	0	1	0	0	0	0	Treatment Completed
829	1	13	1	No	1	0	1	0	P-BC	N	0	2	0	0			CT2	Yes			0	0	0	0	1	1	0	0	0	Cured
830	0	13	1	No	1	0	0	1	P-CD	N	0	2	1	0			CT2	Yes			0	0	0	0	1	0	0	0	0	Treatment Completed
831	0	13	1	No	0	0	1	0	P-BC	N	0	2	4	0			CT2	Yes			0	0	0	0	1	1	0	0	0	Cured
832	1	13	1	No	0	1	0	0	EP	N	0	2	3	0			CT2	Yes			0	0	0	0	1	0	0	0	0	Treatment Completed
833	1	13	1	No	1	0	1	0	P-BC	N	0	3	4	0			CT2	Yes			0	0	0	0	1	1	0	0	0	Cured
834	1	13	1	No	1	1	0	0	EP	N	0	2	2	0			CT2				0	0	0	0	0	0	0	0	1	Died
835	1	13	1	No	1	1	0	0	EP	N	0	2	2	0			CT2	Yes			0	0	0	0	0	0	0	0	1	Died
836	0	13	1	No	1	1	0	0	EP	N	0	2	2	0			CT2	Yes			0	0	0	0	1	0	0	0	0	Treatment Completed
837	1	13	1	No	1	1	0	0	EP	N	0	2	2	0			CT2				0	0	0	0	1	0	0	0	0	Treatment Completed
838	1	13	1	No	1	0	0	1	P-CD	N	0	3	2	0			CT2	Yes			0	0	0	0	1	0	0	0	0	Treatment Completed
839	1	13	1	No	1	0	1	0	P-BC	N	0	2	3	0			CT2	Yes			0	0	0	0	1	1	0	0	0	Cured
840	0	13	1	No	1	0	1	0	P-BC	N	0	2	1	0			CT2	Yes			0	0	0	0	1	1	0	0	0	Cured
841	1	13	1	No	1	1	0	0	EP	N	0	1	4	0			CT2				0	0	0	0	1	0	0	0	0	Treatment Completed
842	1	14	1	No	1	0	1	0	P-BC	N	0	1	0	0			CT2	Yes			0	0	1	0	1	1	0	0	0	Cured
843	1	14	1	No	1	0	1	0	P-BC	N	0	1	4	0			CT2	Yes			0	0	1	0	1	0	0	0	0	Treatment Completed
844	1	14	1	No	0	0	1	0	P-BC	N	0	3	2	1	1	1	CT1	Yes	Yes	Yes	0	0	1	0	1	1	0	0	0	Cured
845	1	14	1	No	0	0	0	1	P-CD	N	0	2	3	1	1	1	CT1	Yes	Yes	Yes	0	0	1	0	1	0	0	0	0	Treatment Completed
846	1	14	1	No	0	0	1	0	P-BC	N	0	2	2	1	1	1	CT1	Yes	Yes	Yes	0	0	1	0	1	1	0	0	0	Cured
847	1	14	1	No	0	0	1	0	P-BC	N	0	3	4	1	1	1	CT1	Yes	Yes	Yes	0	0	1	0	1	1	0	0	0	Cured
848	1	14	1	No	0	0	0	1	P-CD	L	1	2	1	1	1	1	CT1	Yes	Yes	Yes	0	0	1	1	0	0	0	0	0	Lost to folow up
849	0	14	1	No	0	0	1	0	P-BC	N	0	2	3	1	1	1	CT1	Yes	Yes	Yes	0	0	1	1	0	0	0	0	0	Lost to folow up
850	0	14	1	No	1	0	1	0	P-BC	N	0	3	4	0			CT2	Yes			0	0	1	0	0	0	1	0	0	Transfered Out
851	1	14	1	No	1	0	0	1	P-CD	N	0	3	3	0			CT2	Yes			2	0	1	0	1	0	0	0	0	Treatment Completed
852	0	14	1	No	1	0	1	0	P-BC	N	0	3	3	0			CT2	Yes			0	0	1	0	1	1	0	0	0	Cured
853	1	14	1	No	1	0	1	0	P-BC	N	0	3	3	0			CT2	Yes			0	0	1	0	1	0	0	0	0	Treatment Completed
854	1	14	1	No	0	0	1	0	P-BC	N	0	2	4	1	1	1	CT1	Yes	Yes	Yes	0	0	1	0	1	1	0	0	0	Cured
855	1	14	1	No	0	0	1	0	P-BC	N	0	3	2	1	1	1	CT1	Yes	Yes	Yes	0	0	1	0	1	1	0	0	0	Cured
856	0	14	1	No	0	0	0	1	P-CD	N	0	3	1	1	1	1	CT1	Yes	Yes	Yes	0	0	1	0	1	0	0	0	0	Treatment Completed
857	1	14	1	No	0	0	0	1	P-CD	N	0	2	4	0			CT2	Yes			0	0	1	0	1	0	0	0	0	Treatment Completed
858	0	14	1	No	1	0	0	1	P-CD	N	0	3	4	0			CT2	Yes			0	0	1	0	1	0	0	0	0	Treatment Completed
859	0	14	1	No	0	0	0	1	P-CD	N	0	2	3	1	1	1	CT1	Yes	Yes	Yes	0	0	1	0	1	0	0	0	0	Treatment Completed
860	0	14	1	No	1	0	1	0	P-BC	N	0	2	1	0			CT2	Yes			0	0	1	0	1	1	0	0	0	Cured
861	1	14	1	No	1	0	1	0	P-BC	N	0	2	4	1	1	1	CT1	Yes	Yes	Yes	0	0	1	1	0	0	0	0	0	Lost to folow up
862	0	14	1	No	1	0	1	0	P-BC	N	0	2	4	0			CT2	Yes			0	0	1	1	0	0	0	0	0	Lost to folow up
863	1	14	1	No	1	0	1	0	P-BC	N	0	3	3	0			CT2	Yes			0	0	1	0	1	1	0	0	0	Cured
864	0	14	1	No	1	0	1	0	P-BC	N	0	3	1	0			CT2	Yes			0	0	1	0	1	1	0	0	0	Cured
865	0	14	1	No	1	0	1	0	P-BC	R	1	2	2	0			CT2				0	0	1	0	1	1	0	0	0	Cured
866	1	14	1	No	0	0	1	0	P-BC	N	0	2	3	1	1		CT1	Yes	Yes		0	0	1	0	0	0	0	0	1	Died
867	1	14	1	No	1	0	0	1	P-CD	N	0	3	2	0			CT2	Yes			0	0	1	0	0	0	0	0	1	Died
868	0	14	1	No	1	0	1	0	P-BC	N	0	3	2	0			CT2	Yes			2	0	1	0	0	0	0	1	0	Failure
869	0	14	1	No	1	0	1	0	P-BC	N	0	2	3	0			CT2	Yes			0	0	1	0	1	1	0	0	0	Cured
870	0	14	1	No	0	0	1	0	P-BC	N	0	3	3	0			CT2	Yes			0	0	1	0	1	1	0	0	0	Cured
871	1	14	1	No	0	0	0	1	P-CD	N	0	3	4	1	1	1	CT1	Yes	Yes	Yes	0	0	1	0	1	0	0	0	0	Treatment Completed
872	1	14	1	No	1	0	0	1	P-CD	N	0	2	4	1	1	1	CT1	Yes	Yes	Yes	0	0	1	0	1	0	0	0	0	Treatment Completed
873	1	14	1	No	0	0	0	1	P-CD	N	0	2	1	0			CT2	Yes			0	0	1	0	1	0	0	0	0	Treatment Completed
874	1	14	1	No	0	0	0	1	P-CD	N	0	3	1	0			CT2	Yes			0	0	1	0	1	0	0	0	0	Treatment Completed
875	0	14	1	No	1	0	1	0	P-BC	N	0	2	4	0			CT2	Yes			0	0	1	0	1	1	0	0	0	Cured
876	0	14	1	No	1	0	1	0	P-BC	N	0	3	2	0			CT2	Yes			1	0	1	0	1	1	0	0	0	Cured
877	0	14	1	No	1	0	1	0	P-BC	N	0	3	2	0			CT2	Yes			0	0	1	0	1	1	0	0	0	Cured
878	0	14	1	No	1	0	1	0	P-BC	N	0	3	3	0			CT2	Yes			0	0	1	0	1	1	0	0	0	Cured
879	0	14	1	No	1	0	1	0	P-BC	N	0	3	4	0			CT2	Yes			1	0	1	0	1	1	0	0	0	Cured
880	1	14	1	No	1	0	1	0	P-BC	N	0	2	2	0			CT2	Yes			0	0	1	0	1	1	0	0	0	Cured
881	1	14	1	No	1	0	1	0	P-BC	N	0	2	2	1	1	1	CT1	Yes	Yes	Yes	0	0	1	0	0	0	0	0	1	Died
882	0	14	1	No	1	1	0	0	EP	N	0	3	2	0			CT2	Yes			0	0	1	0	0	0	1	0	0	Transfered Out
883	1	14	1	No	1	1	0	0	EP	N	0	3	2	1	1	1	CT1	Yes	Yes	Yes	0	0	1	0	1	0	0	0	0	Treatment Completed
884	0	14	1	No	1	1	0	0	EP	N	0	2	4	0			CT2	Yes			0	0	1	0	1	0	0	0	0	Treatment Completed
885	0	14	1	No	1	1	0	0	EP	N	0	3	4	0			CT2	Yes			1	0	1	0	1	0	0	0	0	Treatment Completed
886	1	14	1	No	1	1	0	0	EP	N	0	2	2	0			CT2	Yes			0	0	1	0	1	0	0	0	0	Treatment Completed
887	1	14	1	No	1	1	0	0	EP	N	0	3	2	0			CT2	Yes			0	0	1	0	1	0	0	0	0	Treatment Completed
888	0	14	1	No	1	0	0	1	P-CD	N	0	2	2	0			CT2	Yes			0	0	1	0	1	0	0	0	0	Treatment Completed
889	0	14	1	No	1	0	0	1	P-CD	N	0	3	3	0			CT2	Yes			0	0	1	0	1	0	0	0	0	Treatment Completed
890	1	14	1	No	1	0	1	0	P-BC	N	0	2	1	0			CT2	Yes			3	0	1	0	1	1	0	0	0	Cured
891	0	14	1	No	1	1	0	0	EP	N	0	2	3	0			CT2	Yes			0	0	1	0	1	0	0	0	0	Treatment Completed
892	0	14	1	No	1	0	0	1	P-CD	N	0	3	4	1	1	1	CT1	Yes	Yes	Yes	0	0	1	0	0	0	0	0	1	Died
893	0	14	1	No	0	0	1	0	P-BC	N	0	2	2	0			CT2	Yes			0	0	1	0	1	1	0	0	0	Cured
894	0	14	1	No	0	0	1	0	P-BC	N	0	2	4	0			CT2	Yes			1	0	1	0	1	1	0	0	0	Cured
895	0	14	1	No	0	0	1	0	P-BC	N	0	3	1	0			CT2	Yes			0	0	1	0	1	1	0	0	0	Cured
896	1	14	1	No	0	1	0	0	EP	N	0	3	3	0			CT2	Yes			0	0	1	0	1	0	0	0	0	Treatment Completed
897	0	14	1	No	0	0	1	0	P-BC	N	0	2	1	1	1	1	CT1	Yes	No	Yes	0	0	1	0	1	1	0	0	0	Cured
898	1	14	1	No	0	0	1	0	P-BC	N	0	2	2	0			CT2	Yes			0	0	1	0	1	1	0	0	0	Cured
899	0	14	1	No	0	0	1	0	P-BC	R	1	3	4	1	1	1	CT1	Yes	Yes	Yes	0	0	1	0	1	1	0	0	0	Cured
900	1	14	1	No	0	0	0	1	P-CD	N	0	3	4	1	1	1	CT1	Yes	Yes	Yes	0	0	1	0	1	0	0	0	0	Treatment Completed
901	0	14	1	No	0	1	0	0	EP	N	0	3	2	1	1	1	CT1	Yes	Yes	Yes	0	0	1	0	1	0	0	0	0	Treatment Completed
902	0	14	1	No	1	0	1	0	P-BC	N	0	2	3	0			CT2	Yes			3	0	1	0	1	1	0	0	0	Cured
903	0	14	1	No	1	0	1	0	P-BC	N	0	2	4	0			CT2	Yes			0	0	1	0	1	1	0	0	0	Cured
904	1	14	1	No	1	0	0	1	P-CD	N	0	2	3	0			CT2	Yes			0	0	1	1	0	0	0	0	0	Lost to folow up
905	0	14	1	No	0	0	1	0	P-BC	N	0	3	2	1	1	1	CT1	Yes	Yes	Yes	0	0	1	0	0	0	0	0	1	Died
906	1	14	1	No	0	0	0	1	P-CD	N	0	2	4	1	1	1	CT1	Yes	Yes	Yes	0	0	1	0	1	0	0	0	0	Treatment Completed
907	0	14	1	No	1	1	0	0	EP	N	0	1	0	0			CT2	Yes			0	0	1	0	1	0	0	0	0	Treatment Completed
908	1	14	1	No	1	1	0	0	EP	N	0	1	4	0			CT2	Yes			0	0	1	0	1	0	0	0	0	Treatment Completed
909	0	14	1	No	1	0	1	0	P-BC	N	0	2	0	1	1	1	CT1	Yes	Yes	Yes	0	0	0	0	1	1	0	0	0	Cured
910	1	14	1	No	1	0	0	1	P-CD	N	0	1	0	0			CT2	Yes			0	0	0	0	1	0	0	0	0	Treatment Completed
911	0	14	1	No	0	0	1	0	P-BC	N	0	2	1	1	1	1	CT1	Yes	Yes	Yes	0	0	0	0	1	0	0	0	0	Treatment Completed
912	0	14	1	No	0	0	0	1	P-CD	N	0	2	2	1	1	1	CT1	Yes	Yes	Yes	0	0	0	0	1	0	0	0	0	Treatment Completed
913	0	14	1	No	0	0	0	1	P-CD	N	0	2	4	1	1	1	CT1	Yes	Yes	Yes	0	0	0	0	1	0	0	0	0	Treatment Completed
914	1	14	1	No	1	0	1	0	P-BC	N	0	2	2	0			CT2	Yes			0	0	0	0	1	1	0	0	0	Cured
915	0	14	1	No	0	0	1	0	P-BC	N	0	2	3	0			CT2	Yes			0	0	0	0	1	1	0	0	0	Cured
916	0	14	1	No	0	0	1	0	P-BC	N	0	2	3	0			CT2	Yes			0	0	0	0	1	1	0	0	0	Cured
917	0	14	1	No	1	1	0	0	EP	N	0	2	3	0			CT2	Yes			0	0	0	0	1	0	0	0	0	Treatment Completed
918	0	14	1	No	1	0	1	0	P-BC	N	0	3	2	0			CT2	Yes			0	0	0	0	1	1	0	0	0	Cured
919	0	14	1	No	1	0	1	0	P-BC	N	0	3	2	0			CT2	Yes			0	0	0	0	1	1	0	0	0	Cured
920	1	14	1	No	1	1	0	0	EP	N	0	2	4	0			CT2	Yes			0	0	0	1	0	0	0	0	0	Lost to folow up
921	0	14	1	No	1	0	1	0	P-BC	N	0	3	1	0			CT2	Yes			0	0	0	0	1	1	0	0	0	Cured
922	1	14	1	No	1	0	1	0	P-BC	N	0	2	1	0			CT2	Yes			0	0	0	0	1	1	0	0	0	Cured
923	1	14	1	No	1	0	1	0	P-BC	N	0	2	3	0			CT2	Yes			0	0	0	0	1	1	0	0	0	Cured
924	0	14	1	No	1	1	0	0	EP	N	0	2	3	0			CT2	Yes			0	0	0	0	1	0	0	0	0	Treatment Completed
925	0	14	1	No	0	0	1	0	P-BC	N	0	3	4	0			CT2	Yes			0	0	0	0	1	0	0	0	0	Treatment Completed
926	0	14	1	No	0	0	1	0	P-BC	N	0	2	1	0			CT2	Yes			0	0	0	1	0	0	0	0	0	Lost to folow up
927	0	15	0	No	1	0	1	0	P-BC	N	0	1	0	0			CT2	Yes			0	0	1	0	1	0	0	0	0	Treatment Completed
928	1	15	0	No	1	0	0	1	P-CD	N	0	1	0	0			CT2	Yes			0	0	1	0	1	0	0	0	0	Treatment Completed
929	0	15	0	No	0	0	1	0	P-BC	N	0	2	4	0			CT2	Yes			0	0	1	0	1	1	0	0	0	Cured
930	0	15	0	No	0	1	0	0	EP	N	0	2	2	1	1	1	CT1	Yes	Yes	Yes	0	0	1	0	1	0	0	0	0	Treatment Completed
931	0	15	0	No	0	0	0	1	P-CD	N	0	2	2	1	1		CT1	Yes	Yes	No	0	0	1	0	1	0	0	0	0	Treatment Completed
932	1	15	0	No	0	0	1	0	P-BC	N	0	2	4	1	1	1	CT1	Yes	Yes	Yes	0	0	1	0	1	0	0	0	0	Treatment Completed
933	1	15	0	No	0	0	0	1	P-CD	N	0	2	1	1	1	1	CT1	Yes	No	Yes	0	0	1	0	1	0	0	0	0	Treatment Completed
934	0	15	0	No	0	0	0	1	P-CD	N	0	2	1	1	1	1	CT1	Yes	Yes	Yes	0	0	1	0	1	0	0	0	0	Treatment Completed
935	0	15	0	No	0	0	0	1	P-CD	N	0	2	2	1	1	1	CT1	Yes	Yes	Yes	0	0	1	0	1	0	0	0	0	Treatment Completed
936	0	15	0	No	0	0	0	1	P-CD	N	0	3	3	1	1	1	CT1	Yes	Yes	Yes	0	0	1	0	1	0	0	0	0	Treatment Completed
937	0	15	0	No	0	0	0	1	P-CD	N	0	3	4	1	1	1	CT1	Yes	Yes	Yes	0	0	1	0	1	0	0	0	0	Treatment Completed
938	1	15	0	No	0	0	0	1	P-CD	N	0	2	4	1	1	1	CT1	Yes	Yes	Yes	0	0	1	0	1	0	0	0	0	Treatment Completed
939	1	15	0	No	0	0	0	1	P-CD	R	1	2	1	1	1	1	CT1	Yes	Yes	Yes	0	0	1	0	1	0	0	0	0	Treatment Completed
940	1	15	0	No	0	0	1	0	P-BC	N	0	3	3	0			CT2	Yes			1	0	1	0	1	1	0	0	0	Cured
941	1	15	0	No	1	0	1	0	P-BC	N	0	2	2	0			CT2				0	0	1	0	1	1	0	0	0	Cured
942	0	15	0	No	1	0	1	0	P-BC	N	0	2	2	0			CT2				0	0	1	0	1	1	0	0	0	Cured
943	1	15	0	No	1	0	1	0	P-BC	N	0	3	3	0			CT2	Yes			0	0	1	0	1	1	0	0	0	Cured
944	0	15	0	No	1	0	0	1	P-CD	N	0	2	2	1	1	1	CT1	Yes	Yes	Yes	0	0	1	0	1	0	0	0	0	Treatment Completed
945	0	15	0	No	0	0	1	0	P-BC	N	0	2	1	0			CT2	Yes			0	0	1	1	0	0	0	0	0	Lost to folow up
946	1	15	0	No	0	1	0	0	EP	N	0	3	2	1	1	1	CT1	Yes	Yes	Yes	0	0	1	0	1	0	0	0	0	Treatment Completed
947	1	15	0	No	0	0	1	0	P-BC	N	0	3	4	0			CT2	Yes			0	0	1	0	1	1	0	0	0	Cured
948	0	15	0	No	0	0	1	0	P-BC	N	0	2	2	1	1	1	CT1	Yes	Yes	Yes	0	0	1	0	0	0	1	0	0	Transfered Out
949	0	15	0	No	1	0	1	0	P-BC	N	0	2	1	0			CT2	Yes			0	0	1	0	1	1	0	0	0	Cured
950	0	15	0	No	1	0	1	0	P-BC	N	0	2	1	0			CT2	Yes			0	0	1	0	1	1	0	0	0	Cured
951	0	15	0	No	1	0	1	0	P-BC	N	0	2	4	0			CT2	Yes			0	0	1	0	1	1	0	0	0	Cured
952	0	15	0	No	1	0	1	0	P-BC	N	0	3	1	0			CT2	Yes			2	0	1	0	1	1	0	0	0	Cured
953	0	15	0	No	1	0	1	0	P-BC	N	0	3	3	0			CT2	Yes			0	0	1	0	1	1	0	0	0	Cured
954	1	15	0	No	1	0	1	0	P-BC	N	0	2	2	0			CT2	Yes			0	0	1	0	1	1	0	0	0	Cured
955	1	15	0	No	1	0	1	0	P-BC	N	0	3	2	0			CT2	Yes			0	0	1	0	1	1	0	0	0	Cured
956	0	15	0	No	1	0	1	0	P-BC	N	0	3	1	0			CT2	Yes			0	0	1	1	0	0	0	0	0	Lost to folow up
957	1	15	0	No	1	0	1	0	P-BC	N	0	3	1	0			CT2	Yes			0	0	1	0	0	0	1	0	0	Transfered Out
958	0	15	0	No	1	0	0	1	P-CD	N	0	3	4	0			CT2	Yes			1	0	1	0	1	0	0	0	0	Treatment Completed
959	1	15	0	No	1	0	0	1	P-CD	N	0	2	1	0			CT2	Yes			0	0	1	0	1	0	0	0	0	Treatment Completed
960	0	15	0	No	1	0	0	1	P-CD	N	0	2	3	1	1	1	CT1	Yes	Yes	Yes	0	0	1	0	1	0	0	0	0	Treatment Completed
961	0	15	0	No	0	0	1	0	P-BC	R	1	2	2	0			CT2	Yes			0	0	1	0	1	1	0	0	0	Cured
962	0	15	0	No	0	1	0	0	EP	N	0	2	4	0			CT2	Yes			0	0	1	0	1	0	0	0	0	Treatment Completed
963	0	15	0	No	1	0	1	0	P-BC	N	0	3	2	0			CT2	Yes			0	0	1	0	1	1	0	0	0	Cured
964	0	15	0	No	1	0	1	0	P-BC	N	0	3	3	0			CT2	Yes			0	0	1	0	1	1	0	0	0	Cured
965	1	15	0	No	1	0	1	0	P-BC	N	0	3	1	0			CT2	Yes			0	0	1	1	0	0	0	0	0	Lost to folow up
966	1	15	0	No	1	1	0	0	EP	N	0	2	3	0			CT2	Yes			0	0	1	0	1	0	0	0	0	Treatment Completed
967	1	15	0	No	1	0	1	0	P-BC	N	0	3	4	0			CT2	Yes			0	0	1	0	1	1	0	0	0	Cured
968	1	15	0	No	1	0	1	0	P-BC	N	0	3	4	0			CT2	Yes			0	0	1	0	1	1	0	0	0	Cured
969	0	15	0	No	1	0	1	0	P-BC	N	0	3	2	0			CT2	Yes			0	0	1	0	1	1	0	0	0	Cured
970	1	15	0	No	1	0	1	0	P-BC	N	0	3	2	0			CT2	Yes			0	0	1	0	1	1	0	0	0	Cured
971	0	15	0	No	1	0	1	0	P-BC	N	0	3	2	0			CT2	Yes			0	0	1	0	1	1	0	0	0	Cured
972	1	15	0	No	0	0	1	0	P-BC	N	0	3	4	1	1	1	CT1	Yes	Yes	Yes	0	0	1	0	1	1	0	0	0	Cured
973	0	15	0	No	0	0	1	0	P-BC	N	0	2	2	1	1	1	CT1	Yes	Yes	Yes	0	0	1	0	1	1	0	0	0	Cured
974	0	15	0	No	0	0	1	0	P-BC	N	0	3	2	0			CT2	Yes			0	0	1	0	1	1	0	0	0	Cured
975	0	15	0	No	0	0	0	1	P-CD	N	0	3	4	1	1	1	CT1	Yes	Yes	Yes	0	0	1	0	0	0	0	0	1	Died
976	1	15	0	No	0	0	1	0	P-BC	N	0	3	3	0			CT2	Yes			0	0	1	0	0	0	0	1	0	Failure
977	0	15	0	No	0	0	1	0	P-BC	N	0	3	1	0			CT2	Yes			1	0	1	0	1	1	0	0	0	Cured
978	0	15	0	No	1	0	1	0	P-BC	N	0	2	4	0			CT2	Yes			0	0	1	0	1	1	0	0	0	Cured
979	0	15	0	No	1	0	1	0	P-BC	N	0	3	2	0			CT2	Yes			0	0	1	0	1	1	0	0	0	Cured
980	0	15	0	No	1	0	1	0	P-BC	N	0	3	2	0			CT2	No			0	0	1	0	1	1	0	0	0	Cured
981	1	15	0	No	1	0	1	0	P-BC	N	0	2	2	0			CT2	Yes			1	0	1	0	1	1	0	0	0	Cured
982	1	15	0	No	1	0	1	0	P-BC	N	0	2	2	0			CT2	Yes			0	0	1	0	1	1	0	0	0	Cured
983	1	15	0	No	1	0	1	0	P-BC	N	0	3	3	0			CT2	Yes			1	0	1	0	1	1	0	0	0	Cured
984	1	15	0	No	1	0	1	0	P-BC	N	0	3	3	0			CT2	Yes			1	0	1	0	0	0	0	0	1	Died
985	1	15	0	No	1	1	0	0	EP	N	0	3	4	1	1	1	CT1	Yes	Yes	Yes	0	0	1	0	1	0	0	0	0	Treatment Completed
986	0	15	0	No	1	1	0	0	EP	N	0	3	2	0			CT2	Yes			0	0	1	0	1	0	0	0	0	Treatment Completed
987	0	15	0	No	1	1	0	0	EP	N	0	3	3	0			CT2	Yes			0	0	1	0	1	0	0	0	0	Treatment Completed
988	1	15	0	No	1	1	0	0	EP	N	0	3	4	0			CT2	Yes			0	0	1	0	1	0	0	0	0	Treatment Completed
989	0	15	0	No	1	0	0	1	P-CD	N	0	2	4	0			CT2	Yes			0	0	1	0	1	0	0	0	0	Treatment Completed
990	1	15	0	No	1	0	0	1	P-CD	N	0	3	2	0			CT2	Yes			0	0	1	0	1	0	0	0	0	Treatment Completed
991	1	15	0	No	1	0	0	1	P-CD	N	0	3	4	0			CT2	Yes			0	0	1	0	1	0	0	0	0	Treatment Completed
992	0	15	0	No	1	0	1	0	P-BC	N	0	2	1	0			CT2	Yes			0	0	1	0	1	1	0	0	0	Cured
993	0	15	0	No	1	0	1	0	P-BC	N	0	2	3	0			CT2	Yes			0	0	1	0	1	1	0	0	0	Cured
994	1	15	0	No	1	0	1	0	P-BC	N	0	3	1	0			CT2	Yes			3	0	1	0	1	1	0	0	0	Cured
995	0	15	0	No	1	1	0	0	EP	R	1	3	1	1	1	1	CT1	Yes	Yes	Yes	0	0	1	0	1	0	0	0	0	Treatment Completed
996	0	15	0	No	1	1	0	0	EP	N	0	3	1	0			CT2	Yes			1	0	1	0	1	0	0	0	0	Treatment Completed
997	1	15	0	No	1	1	0	0	EP	N	0	2	1	0			CT2	Yes			1	0	1	0	1	0	0	0	0	Treatment Completed
998	0	15	0	No	1	0	1	0	P-BC	N	0	3	1	1	1	1	CT1	Yes	Yes	Yes	0	0	1	0	1	1	0	0	0	Cured
999	1	15	0	No	0	0	1	0	P-BC	N	0	2	4	0			CT2	Yes			0	0	1	0	1	1	0	0	0	Cured
1000	0	15	0	No	0	1	0	0	EP	R	1	2	2	1	1	1	CT1	Yes	Yes	Yes	0	0	1	0	1	0	0	0	0	Treatment Completed
1001	1	15	0	No	0	0	1	0	P-BC	N	0	2	3	0			CT2	Yes			1	0	1	0	1	0	0	0	0	Treatment Completed
1002	0	15	0	No	1	0	0	1	P-CD	N	0	3	2	0			CT2	Yes			0	0	1	0	1	0	0	0	0	Treatment Completed
1003	1	15	0	No	0	0	1	0	P-BC	R	1	2	2	0			CT2	Yes			0	0	1	0	1	1	0	0	0	Cured
1004	1	15	0	No	1	0	1	0	P-BC	N	0	3	3	0			CT2	Yes			0	0	1	0	1	1	0	0	0	Cured
1005	1	15	0	No	1	0	1	0	P-BC	N	0	3	3	0			CT2	Yes			0	0	1	0	1	1	0	0	0	Cured
1006	1	15	0	No	1	0	1	0	P-BC	N	0	3	3	0			CT2	Yes			0	0	1	0	1	1	0	0	0	Cured
1007	0	15	0	No	0	0	0	1	P-CD	N	0	3	4	0			CT2	Yes			0	0	1	0	1	0	0	0	0	Treatment Completed
1008	0	15	0	No	0	0	0	1	P-CD	N	0	3	3	1	1	1	CT1	Yes	Yes	Yes	0	0	1	0	1	0	0	0	0	Treatment Completed
1009	0	15	0	No	0	0	1	0	P-BC	N	0	2	4	0			CT2	Yes			0	0	1	0	1	1	0	0	0	Cured
1010	0	15	0	No	0	0	1	0	P-BC	N	0	2	4	0			CT2	Yes			0	0	1	0	1	1	0	0	0	Cured
1011	1	15	0	No	0	1	0	0	EP	N	0	2	2	0			CT2	Yes			0	0	1	0	0	0	1	0	0	Transfered Out
1012	0	15	0	No	0	0	1	0	P-BC	N	0	3	3	0			CT2	Yes			0	0	1	0	1	1	0	0	0	Cured
1013	0	15	0	No	1	0	1	0	P-BC	N	0	3	2	0			CT2	Yes			0	3	1	0	1	1	0	0	0	Cured
1014	0	15	0	No	1	1	0	0	EP	N	0	3	4	0			CT2	Yes			1	0	1	0	0	0	0	0	1	Died
1015	1	15	0	No	1	1	0	0	EP	N	0	1	4	0			CT2				0	0	1	0	0	0	0	0	1	Died
1016	0	15	0	No	0	0	1	0	P-BC	N	0	3	1	0			CT2	Yes			0	0	1	0	1	1	0	0	0	Cured
1017	1	15	0	No	0	1	0	0	EP	N	0	2	1	0			CT2	Yes			0	0	0	0	0	0	1	0	0	Transfered Out
1018	1	15	0	No	0	0	1	0	P-BC	N	0	2	4	0			CT2	Yes			0	0	0	0	1	1	0	0	0	Cured
1019	0	15	0	No	1	0	1	0	P-BC	N	0	2	3	0			CT2				0	0	0	0	1	1	0	0	0	Cured
1020	0	15	0	No	0	0	1	0	P-BC	N	0	2	1	0			CT2	Yes			0	0	0	0	1	1	0	0	0	Cured
1021	1	15	0	No	0	0	1	0	P-BC	N	0	2	2	0			CT2				0	0	0	0	1	1	0	0	0	Cured
1022	1	15	0	No	1	0	1	0	P-BC	N	0	2	4	0			CT2	Yes			0	0	0	0	1	1	0	0	0	Cured
1023	1	15	0	No	1	0	1	0	P-BC	N	0	2	3	0			CT2	Yes			0	0	0	0	1	1	0	0	0	Cured
1024	0	15	0	No	0	0	1	0	P-BC	N	0	2	3	1			CT1	Yes			0	0	0	0	1	1	0	0	0	Cured
1025	1	15	0	No	0	0	1	0	P-BC	N	0	2	1	0			CT2	Yes			0	0	0	0	1	1	0	0	0	Cured
1026	0	15	0	No	1	0	1	0	P-BC	N	0	3	1	0			CT2	Yes			0	0	0	0	1	1	0	0	0	Cured
1027	0	15	0	No	1	0	1	0	P-BC	N	0	3	3	0			CT2	Yes			0	0	0	0	1	1	0	0	0	Cured
1028	1	15	0	No	1	1	0	0	EP	N	0	2	3	0			CT2	Yes			0	0	0	0	1	0	0	0	0	Treatment Completed
1029	0	15	0	No	1	0	1	0	P-BC	N	0	3	2	0			CT2	Yes			0	0	0	0	1	1	0	0	0	Cured
1030	1	15	0	No	1	0	1	0	P-BC	N	0	3	3	0			CT2	Yes			0	0	0	0	1	1	0	0	0	Cured
1031	1	15	0	No	1	0	1	0	P-BC	N	0	3	4	0			CT2	Yes			0	0	0	0	1	1	0	0	0	Cured
1032	1	15	0	No	1	0	1	0	P-BC	R	1	2	4	0			CT2	Yes			0	0	0	0	1	1	0	0	0	Cured
1033	0	15	0	No	1	0	1	0	P-BC	R	1	3	2	0			CT2	Yes			0	0	0	0	0	0	0	0	1	Died
1034	1	15	0	No	1	1	0	0	EP	N	0	2	2	0			CT2	Yes			0	0	0	0	0	0	1	0	0	Transfered Out
1035	0	15	0	No	1	1	0	0	EP	N	0	2	2	0			CT2	Yes			0	0	0	0	1	0	0	0	0	Treatment Completed
1036	1	15	0	No	1	1	0	0	EP	N	0	2	2	0			CT2	Yes			0	0	0	0	1	0	0	0	0	Treatment Completed
1037	0	15	0	No	1	0	1	0	P-BC	N	0	2	1	0			CT2	Yes			0	0	0	0	1	1	0	0	0	Cured
1038	0	15	0	No	1	0	1	0	P-BC	N	0	3	1	0			CT2	Yes			0	0	0	0	1	1	0	0	0	Cured
1039	1	15	0	No	1	1	0	0	EP	N	0	2	1	0			CT2	Yes			0	0	0	0	1	0	0	0	0	Treatment Completed
1040	1	15	0	No	1	0	1	0	P-BC	N	0	2	3	0			CT2	No			1	0	0	0	1	1	0	0	0	Cured
1041	0	15	0	No	1	0	1	0	P-BC	N	0	1	4	0			CT2	Yes			0	0	0	0	1	1	0	0	0	Cured
1042	0	15	0	No	1	1	0	0	EP	N	0	1	4	0			CT2	Yes			0	0	0	0	0	0	0	0	1	Died
1043	1	15	0	No	1	0	0	1	P-CD	N	0	1	4	1	1	1	CT1	Yes	Yes	Yes	0	0	0	0	1	0	0	0	0	Treatment Completed
1044	0	15	0	No	1	0	1	0	P-BC	N	0	1	0	0			CT2				0	0	0	0	1	0	0	0	0	Treatment Completed
1045	0	16	0	No	1	0	0	1	P-CD	N	0	1	4	0			CT2	Yes			0	0	1	0	1	0	0	0	0	Treatment Completed
1046	0	16	0	No	0	1	0	0	EP	N	0	3	2	1	1	1	CT1	Yes	Yes	Yes	2	0	1	0	1	0	0	0	0	Treatment Completed
1047	0	16	0	No	0	0	1	0	P-BC	N	0	3	1	1	1	1	CT1	Yes	Yes	Yes	0	0	1	0	1	0	0	0	0	Treatment Completed
1048	0	16	0	No	0	0	0	1	P-CD	N	0	2	4	1	1	1	CT1	Yes	Yes	Yes	0	0	1	0	1	0	0	0	0	Treatment Completed
1049	0	16	0	No	0	0	0	1	P-CD	N	0	2	4	1	1	1	CT1	Yes	Yes	Yes	0	0	1	0	1	0	0	0	0	Treatment Completed
1050	1	16	0	No	0	0	0	1	P-CD	N	0	2	2	1	1	1	CT1	Yes	Yes	Yes	0	0	1	0	1	0	0	0	0	Treatment Completed
1051	1	16	0	No	0	0	0	1	P-CD	N	0	3	4	0			CT2	Yes			0	0	1	0	1	0	0	0	0	Treatment Completed
1052	1	16	0	No	0	1	0	0	EP	N	0	2	3	1	1	1	CT1	Yes	Yes	Yes	0	0	1	0	1	0	0	0	0	Treatment Completed
1053	1	16	0	No	1	0	1	0	P-BC	N	0	2	3	1	1	1	CT1	Yes	Yes	Yes	0	0	1	0	1	1	0	0	0	Cured
1054	0	16	0	No	1	0	1	0	P-BC	N	0	2	4	0			CT2	Yes			0	0	1	0	1	1	0	0	0	Cured
1055	0	16	0	No	1	0	1	0	P-BC	N	0	2	4	0			CT2	Yes			5	2	1	0	1	1	0	0	0	Cured
1056	1	16	0	No	1	0	1	0	P-BC	N	0	2	4	0			CT2	Yes			0	0	1	0	1	1	0	0	0	Cured
1057	1	16	0	No	1	0	1	0	P-BC	N	0	3	3	0			CT2	Yes			3	6	1	0	1	1	0	0	0	Cured
1058	1	16	0	No	0	0	0	1	P-CD	R	1	3	3	1	1	1	CT1	Yes	Yes	Yes	0	0	1	0	1	0	0	0	0	Treatment Completed
1059	1	16	0	No	0	0	1	0	P-BC	N	0	2	3	0			CT2	Yes			0	0	1	0	1	1	0	0	0	Cured
1060	0	16	0	No	0	0	1	0	P-BC	N	0	3	2	0			CT2	Yes			0	0	1	0	1	1	0	0	0	Cured
1061	0	16	0	No	0	0	0	1	P-CD	N	0	2	1	0			CT2	Yes			0	0	1	0	1	0	0	0	0	Treatment Completed
1062	1	16	0	No	0	0	0	1	P-CD	N	0	2	1	0			CT2	Yes			0	0	1	0	1	0	0	0	0	Treatment Completed
1063	1	16	0	No	0	0	0	1	P-CD	N	0	2	4	0			CT2	Yes			0	0	1	1	0	0	0	0	0	Lost to folow up
1064	0	16	0	No	0	0	1	0	P-BC	N	0	2	1	0			CT2	Yes			0	0	1	0	1	1	0	0	0	Cured
1065	0	16	0	No	1	0	1	0	P-BC	F	1	2	2	0			CT2	Yes			0	0	1	0	1	1	0	0	0	Cured
1066	0	16	0	No	1	0	1	0	P-BC	N	0	2	2	0			CT2	Yes			0	0	1	0	1	1	0	0	0	Cured
1067	1	16	0	No	1	0	1	0	P-BC	N	0	3	1	0			CT2	Yes			0	0	1	0	1	1	0	0	0	Cured
1068	1	16	0	No	0	0	1	0	P-BC	N	0	3	1	1	1	1	CT1	Yes	Yes	Yes	2	0	1	0	1	1	0	0	0	Cured
1069	1	16	0	No	0	0	1	0	P-BC	N	0	3	2	0			CT2	Yes			0	0	1	0	1	1	0	0	0	Cured
1070	0	16	0	No	1	0	1	0	P-BC	N	0	2	3	0			CT2	Yes			0	0	1	0	1	1	0	0	0	Cured
1071	0	16	0	No	1	0	1	0	P-BC	N	0	2	4	0			CT2				0	0	1	0	1	1	0	0	0	Cured
1072	0	16	0	No	1	0	1	0	P-BC	N	0	3	2	0			CT2	Yes			0	0	1	0	1	1	0	0	0	Cured
1073	0	16	0	No	1	0	1	0	P-BC	N	0	3	3	0			CT2	Yes			0	0	1	0	1	1	0	0	0	Cured
1074	1	16	0	No	1	0	1	0	P-BC	N	0	2	4	0			CT2	Yes			0	0	1	0	1	1	0	0	0	Cured
1075	0	16	0	No	1	0	1	0	P-BC	N	0	2	2	0			CT2	Yes			0	0	1	0	1	1	0	0	0	Cured
1076	0	16	0	No	1	0	1	0	P-BC	N	0	3	2	0			CT2	Yes			7	0	1	0	1	1	0	0	0	Cured
1077	0	16	0	No	1	0	1	0	P-BC	N	0	2	1	0			CT2	Yes			0	0	1	0	1	1	0	0	0	Cured
1078	0	16	0	No	1	0	1	0	P-BC	N	0	2	2	0			CT2				0	0	1	0	1	1	0	0	0	Cured
1079	0	16	0	No	0	0	0	1	P-CD	N	0	2	3	0			CT2	Yes			0	0	1	0	1	0	0	0	0	Treatment Completed
1080	0	16	0	No	1	0	1	0	P-BC	N	0	2	1	0			CT2	Yes			0	0	1	0	1	1	0	0	0	Cured
1081	1	16	0	No	1	0	1	0	P-BC	N	0	2	4	0			CT2				0	0	1	0	1	1	0	0	0	Cured
1082	0	16	0	No	0	0	1	0	P-BC	N	0	3	1	0			CT2	Yes			0	0	1	0	1	0	0	0	0	Treatment Completed
1083	0	16	0	No	0	0	1	0	P-BC	N	0	3	3	0			CT2	Yes			0	0	1	0	1	1	0	0	0	Cured
1084	0	16	0	No	0	1	0	0	EP	N	0	3	2	0			CT2	Yes			0	0	1	0	1	0	0	0	0	Treatment Completed
1085	0	16	0	No	0	0	0	1	P-CD	N	0	3	1	0			CT2	Yes			0	0	1	0	1	0	0	0	0	Treatment Completed
1086	0	16	0	No	1	0	1	0	P-BC	N	0	3	1	0			CT2	Yes			2	0	1	0	1	1	0	0	0	Cured
1087	0	16	0	No	0	0	1	0	P-BC	N	0	2	2	0			CT2	Yes			0	0	1	0	1	1	0	0	0	Cured
1088	0	16	0	No	0	1	0	0	EP	N	0	3	2	0			CT2				0	0	1	0	1	0	0	0	0	Treatment Completed
1089	1	16	0	No	0	0	0	1	P-CD	N	0	2	4	0			CT2	Yes			0	0	1	0	1	0	0	0	0	Treatment Completed
1090	1	16	0	No	0	0	0	1	P-CD	N	0	3	4	0			CT2	Yes			0	0	1	0	1	0	0	0	0	Treatment Completed
1091	1	16	0	No	0	0	1	0	P-BC	N	0	3	3	0			CT2	Yes			0	0	1	0	1	1	0	0	0	Cured
1092	1	16	0	No	1	0	1	0	P-BC	N	0	3	1	1	1	1	CT1	Yes	Yes	Yes	0	0	1	0	1	1	0	0	0	Cured
1093	0	16	0	No	1	0	1	0	P-BC	N	0	2	3	0			CT2	Yes			0	0	1	0	1	1	0	0	0	Cured
1094	0	16	0	No	1	1	0	0	EP	N	0	2	4	0			CT2	Yes			0	0	1	0	1	0	0	0	0	Treatment Completed
1095	1	16	0	No	1	0	1	0	P-BC	N	0	3	4	1	1	1	CT1	Yes	Yes	Yes	0	0	1	0	1	1	0	0	0	Cured
1096	0	16	0	No	1	0	1	0	P-BC	N	0	2	2	0			CT2	Yes			0	0	1	0	1	1	0	0	0	Cured
1097	0	16	0	No	1	0	1	0	P-BC	N	0	3	3	0			CT2	Yes			0	0	1	0	1	1	0	0	0	Cured
1098	0	16	0	No	1	0	1	0	P-BC	N	0	3	4	0			CT2	Yes			0	0	1	0	1	1	0	0	0	Cured
1099	0	16	0	No	1	0	1	0	P-BC	N	0	3	4	0			CT2	Yes			2	0	1	0	1	1	0	0	0	Cured
1100	1	16	0	No	1	0	1	0	P-BC	N	0	2	2	0			CT2	Yes			0	0	1	0	1	1	0	0	0	Cured
1101	1	16	0	No	1	0	1	0	P-BC	N	0	2	2	0			CT2	Yes			0	0	1	0	1	1	0	0	0	Cured
1102	1	16	0	No	1	0	1	0	P-BC	N	0	2	4	0			CT2	Yes			0	0	1	0	1	1	0	0	0	Cured
1103	1	16	0	No	1	0	1	0	P-BC	N	0	3	3	0			CT2	Yes			0	0	1	0	1	1	0	0	0	Cured
1104	1	16	0	No	1	0	1	0	P-BC	N	0	3	3	0			CT2	Yes			0	0	1	0	1	1	0	0	0	Cured
1105	1	16	0	No	1	1	0	0	EP	N	0	3	4	1	1	1	CT1	Yes	Yes	Yes	0	0	1	0	1	0	0	0	0	Treatment Completed
1106	0	16	0	No	1	1	0	0	EP	N	0	3	3	0			CT2	Yes			0	0	1	0	1	0	0	0	0	Treatment Completed
1107	0	16	0	No	1	1	0	0	EP	N	0	3	4	0			CT2	Yes			0	0	1	0	1	0	0	0	0	Treatment Completed
1108	1	16	0	No	1	1	0	0	EP	N	0	3	2	0			CT2	Yes			0	0	1	0	1	0	0	0	0	Treatment Completed
1109	0	16	0	No	1	0	1	0	P-BC	N	0	3	4	0			CT2	Yes			1	0	1	0	1	0	0	0	0	Treatment Completed
1110	0	16	0	No	1	0	0	1	P-CD	N	0	2	4	0			CT2	Yes			0	0	1	0	1	0	0	0	0	Treatment Completed
1111	0	16	0	No	1	0	0	1	P-CD	N	0	3	3	0			CT2	Yes			1	0	1	0	1	0	0	0	0	Treatment Completed
1112	1	16	0	No	1	0	0	1	P-CD	N	0	2	2	0			CT2	Yes			0	0	1	0	1	0	0	0	0	Treatment Completed
1113	1	16	0	No	1	0	0	1	P-CD	R	1	3	3	0			CT2	Yes			1	0	1	0	1	0	0	0	0	Treatment Completed
1114	0	16	0	No	1	0	1	0	P-BC	N	0	2	3	0			CT2	Yes			0	0	1	0	1	1	0	0	0	Cured
1115	0	16	0	No	1	0	1	0	P-BC	N	0	3	1	0			CT2	Yes			3	0	1	0	1	1	0	0	0	Cured
1116	1	16	0	No	1	0	1	0	P-BC	N	0	3	1	0			CT2	Yes			0	0	1	0	1	1	0	0	0	Cured
1117	1	16	0	No	1	0	1	0	P-BC	N	0	3	1	0			CT2	Yes			1	0	1	0	1	1	0	0	0	Cured
1118	0	16	0	No	1	1	0	0	EP	N	0	2	3	0			CT2	Yes			0	0	1	0	1	0	0	0	0	Treatment Completed
1119	0	16	0	No	1	1	0	0	EP	N	0	2	3	0			CT2	Yes			0	0	1	0	1	0	0	0	0	Treatment Completed
1120	0	16	0	No	1	1	0	0	EP	N	0	3	1	0			CT2	Yes			0	0	1	0	1	0	0	0	0	Treatment Completed
1121	1	16	0	No	1	1	0	0	EP	N	0	2	1	0			CT2	Yes			0	0	1	0	1	0	0	0	0	Treatment Completed
1122	1	16	0	No	1	1	0	0	EP	N	0	2	1	0			CT2	Yes			0	0	1	0	1	0	0	0	0	Treatment Completed
1123	1	16	0	No	1	1	0	0	EP	N	0	3	1	0			CT2	Yes			1	0	1	0	1	0	0	0	0	Treatment Completed
1124	1	16	0	No	1	0	1	0	P-BC	N	0	3	4	0			CT2	Yes			1	0	1	0	1	1	0	0	0	Cured
1125	1	16	0	No	1	0	1	0	P-BC	N	0	3	4	0			CT2	Yes			4	1	1	0	1	1	0	0	0	Cured
1126	0	16	0	No	1	0	0	1	P-CD	N	0	3	1	0			CT2	Yes			0	0	1	0	0	0	0	0	1	Died
1127	1	16	0	No	0	0	1	0	P-BC	N	0	2	2	0			CT2	Yes			0	0	1	0	1	1	0	0	0	Cured
1128	0	16	0	No	0	0	1	0	P-BC	N	0	3	3	0			CT2	Yes			0	0	1	0	1	1	0	0	0	Cured
1129	0	16	0	No	0	0	1	0	P-BC	N	0	2	4	0			CT2	Yes			0	0	1	0	1	1	0	0	0	Cured
1130	0	16	0	No	0	1	0	0	EP	N	0	3	3	1	1	1	CT1	Yes	Yes	Yes	0	0	1	0	0	0	0	0	1	Died
1131	0	16	0	No	0	1	0	0	EP	N	0	3	2	0			CT2	Yes			0	0	1	0	1	0	0	0	0	Treatment Completed
1132	0	16	0	No	0	0	0	1	P-CD	N	0	2	4	0			CT2	Yes			3	0	1	0	1	0	0	0	0	Treatment Completed
1133	1	16	0	No	0	1	0	0	EP	N	0	2	3	0			CT2	Yes			1	0	1	0	1	0	0	0	0	Treatment Completed
1134	0	16	0	No	1	0	1	0	P-BC	N	0	3	2	0			CT2	Yes			0	0	1	0	1	0	0	0	0	Treatment Completed
1135	0	16	0	No	0	0	1	0	P-BC	N	0	3	4	1	1	1	CT1	Yes	Yes	Yes	0	0	1	0	1	1	0	0	0	Cured
1136	1	16	0	No	0	0	0	1	P-CD	N	0	2	3	0			CT2	Yes			0	0	1	0	1	0	0	0	0	Treatment Completed
1137	1	16	0	No	0	0	0	1	P-CD	N	0	2	4	0			CT2	Yes			0	0	1	0	1	0	0	0	0	Treatment Completed
1138	0	16	0	No	1	1	0	0	EP	N	0	3	4	0			CT2	Yes			0	0	1	0	1	0	0	0	0	Treatment Completed
1139	0	16	0	No	1	0	1	0	P-BC	N	0	2	3	0			CT2	Yes			0	0	1	0	1	1	0	0	0	Cured
1140	0	16	0	No	0	0	1	0	P-BC	N	0	3	1	0			CT2	Yes			0	0	1	0	1	1	0	0	0	Cured
1141	0	16	0	No	1	0	0	1	P-CD	N	0	1	4	0			CT2				0	0	1	0	1	0	0	0	0	Treatment Completed
1142	0	16	0	No	1	0	1	0	P-BC	N	0	2	0	0			CT2	Yes			0	0	0	0	0	0	0	0	1	Died
1143	1	16	0	No	0	0	1	0	P-BC	N	0	2	3	0			CT2	Yes	Yes	Yes	0	0	0	0	1	0	0	0	0	Treatment Completed
1144	1	16	0	No	0	0	1	0	P-BC	N	0	3	4	1	1	1	CT1	Yes	Yes	Yes	0	0	0	0	1	1	0	0	0	Cured
1145	1	16	0	No	0	0	1	0	P-BC	N	0	2	4	0			CT2	Yes			0	0	0	0	1	1	0	0	0	Cured
1146	0	16	0	No	0	0	1	0	P-BC	N	0	3	3	0			CT2	Yes			0	0	0	0	1	0	0	0	0	Treatment Completed
1147	0	16	0	No	1	0	1	0	P-BC	N	0	2	4	1	1	1	CT1	Yes	Yes	Yes	0	0	0	0	1	1	0	0	0	Cured
1148	0	16	0	No	1	0	1	0	P-BC	N	0	2	4	0			CT2	Yes			0	0	0	0	1	1	0	0	0	Cured
1149	0	16	0	No	1	0	1	0	P-BC	N	0	2	3	1	1	1	CT1	Yes	No	Yes	0	0	0	0	1	1	0	0	0	Cured
1150	1	16	0	No	1	0	1	0	P-BC	N	0	2	3	0			CT2	Yes			0	0	0	0	1	1	0	0	0	Cured
1151	1	16	0	No	1	0	1	0	P-BC	N	0	2	3	0			CT2	Yes			0	0	0	0	1	1	0	0	0	Cured
1152	0	16	0	No	1	0	1	0	P-BC	N	0	2	1	0			CT2				0	0	0	0	1	1	0	0	0	Cured
1153	1	16	0	No	1	0	1	0	P-BC	N	0	2	2	0			CT2	Yes			0	0	0	0	1	1	0	0	0	Cured
1154	1	16	0	No	1	0	1	0	P-BC	N	0	2	2	0			CT2	Yes			0	0	0	0	1	0	0	0	0	Treatment Completed
1155	1	16	0	No	1	0	0	1	P-CD	N	0	2	1	0			CT2	Yes			0	0	0	0	1	0	0	0	0	Treatment Completed
1156	0	16	0	No	1	0	1	0	P-BC	N	0	2	2	0			CT2				0	0	0	0	1	1	0	0	0	Cured
1157	0	16	0	No	1	0	1	0	P-BC	N	0	3	1	0			CT2	Yes			0	0	0	0	1	1	0	0	0	Cured
1158	0	16	0	No	1	0	1	0	P-BC	F	1	3	1	0			CT2				0	0	0	0	0	0	1	0	0	Transfered Out
1159	1	16	0	No	1	0	1	0	P-BC	N	0	2	3	0			CT2	Yes			0	0	0	0	1	1	0	0	0	Cured
1160	0	16	0	No	0	0	1	0	P-BC	N	0	2	3	1	1	1	CT1	Yes	Yes	Yes	0	0	0	0	1	1	0	0	0	Cured
1161	0	16	0	No	1	0	1	0	P-BC	N	0	2	2	0			CT2	No			0	0	0	0	1	1	0	0	0	Cured
1162	0	16	0	No	1	0	1	0	P-BC	N	0	2	2	0			CT2	Yes			0	0	0	0	1	1	0	0	0	Cured
1163	0	16	0	No	1	0	1	0	P-BC	N	0	3	2	0			CT2	Yes			0	0	0	0	1	1	0	0	0	Cured
1164	0	16	0	No	1	0	1	0	P-BC	N	0	3	3	0			CT2	Yes			0	0	0	0	1	1	0	0	0	Cured
1165	1	16	0	No	1	0	1	0	P-BC	N	0	3	3	0			CT2	Yes			0	0	0	0	1	1	0	0	0	Cured
1166	0	16	0	No	1	1	0	0	EP	N	0	2	2	1	1	1	CT1	Yes	Yes	Yes	0	0	0	0	0	0	0	0	1	Died
1167	0	16	0	No	1	0	1	0	P-BC	N	0	3	4	0			CT2	Yes			0	0	0	0	1	0	0	0	0	Treatment Completed
1168	0	16	0	No	1	0	1	0	P-BC	N	0	3	1	0			CT2	Yes			1	0	0	0	0	0	1	0	0	Transfered Out
1169	1	16	0	No	1	0	1	0	P-BC	N	0	2	3	0			CT2	Yes			0	0	0	0	1	0	0	0	0	Treatment Completed
1170	1	16	0	No	1	1	0	0	EP	N	0	1	4	0			CT2	Yes			0	0	0	0	0	0	0	0	1	Died
1171	0	17	0	No	1	0	1	0	P-BC	N	0	1	0	0			CT2	Yes			1	0	1	0	1	1	0	0	0	Cured
1172	0	17	0	No	1	0	1	0	P-BC	N	0	2	0	0			CT2	Yes			0	0	1	0	1	1	0	0	0	Cured
1173	0	17	0	No	1	0	1	0	P-BC	N	0	2	0	0			CT2	Yes			0	0	1	0	1	1	0	0	0	Cured
1174	0	17	0	No	1	1	0	0	EP	N	0	1	4	0			CT2	Yes			0	0	1	0	1	0	0	0	0	Treatment Completed
1175	1	17	0	No	1	0	0	1	P-CD	N	0	2	0	0			CT2	Yes			1	0	1	0	1	0	0	0	0	Treatment Completed
1176	1	17	0	No	0	0	1	0	P-BC	N	0	2	2	0			CT2	Yes			0	0	1	0	1	1	0	0	0	Cured
1177	1	17	0	No	0	0	1	0	P-BC	N	0	2	1	0			CT2	No			0	0	1	0	1	1	0	0	0	Cured
1178	1	17	0	No	0	0	0	1	P-CD	N	0	2	4	1	1	1	CT1	Yes	Yes	Yes	0	0	1	0	0	0	0	0	1	Died
1179	1	17	0	No	0	0	0	1	P-CD	N	0	2	2	1	1	1	CT1	Yes	Yes	Yes	0	0	1	0	1	0	0	0	0	Treatment Completed
1180	1	17	0	No	0	0	1	0	P-BC	N	0	2	3	1	1	1	CT1	Yes	Yes	Yes	0	0	1	0	1	0	0	0	0	Treatment Completed
1181	1	17	0	No	1	0	1	0	P-BC	N	0	2	2	0			CT2	Yes			0	0	1	1	0	0	0	0	0	Lost to folow up
1182	0	17	0	No	1	0	1	0	P-BC	N	0	3	4	0			CT2	Yes			0	0	1	0	1	0	0	0	0	Treatment Completed
1183	0	17	0	No	1	0	1	0	P-BC	N	0	2	4	0			CT2	Yes			0	0	1	0	1	1	0	0	0	Cured
1184	1	17	0	No	1	0	1	0	P-BC	N	0	2	4	0			CT2	Yes			0	0	1	0	1	1	0	0	0	Cured
1185	1	17	0	No	1	0	1	0	P-BC	N	0	2	4	0			CT2	Yes			0	0	1	0	1	1	0	0	0	Cured
1186	1	17	0	No	0	0	0	1	P-CD	N	0	3	2	1	1	1	CT1	Yes	Yes	Yes	0	0	1	0	1	0	0	0	0	Treatment Completed
1187	1	17	0	No	0	0	1	0	P-BC	L	1	2	2	0			CT2	Yes			0	0	1	0	1	1	0	0	0	Cured
1188	0	17	0	No	0	0	0	1	P-CD	N	0	2	4	0			CT2	Yes			0	0	1	0	1	0	0	0	0	Treatment Completed
1189	1	17	0	No	0	0	0	1	P-CD	N	0	3	2	0			CT2	Yes			0	0	1	0	1	0	0	0	0	Treatment Completed
1190	0	17	0	No	0	0	1	0	P-BC	N	0	2	4	0			CT2	Yes			0	0	1	0	1	1	0	0	0	Cured
1191	0	17	0	No	0	0	1	0	P-BC	N	0	3	1	0			CT2	Yes			0	0	1	0	1	0	0	0	0	Treatment Completed
1192	0	17	0	No	0	0	1	0	P-BC	N	0	3	1	1	1	1	CT1	Yes	Yes	Yes	0	0	1	0	1	1	0	0	0	Cured
1193	1	17	0	No	0	0	1	0	P-BC	N	0	3	1	0			CT2	Yes			0	0	1	0	1	1	0	0	0	Cured
1194	0	17	0	No	1	0	1	0	P-BC	N	0	2	4	0			CT2	Yes			0	0	1	0	1	1	0	0	0	Cured
1195	1	17	0	No	1	0	1	0	P-BC	N	0	3	3	0			CT2	Yes			0	0	1	0	1	1	0	0	0	Cured
1196	1	17	0	No	1	0	1	0	P-BC	N	0	3	1	0			CT2	Yes	Yes	Yes	0	0	1	1	0	0	0	0	0	Lost to folow up
1197	0	17	0	No	1	1	0	0	EP	N	0	2	2	0			CT2	Yes			0	0	1	0	1	0	0	0	0	Treatment Completed
1198	1	17	0	No	1	1	0	0	EP	N	0	2	1	0			CT2	Yes			0	0	1	0	1	0	0	0	0	Treatment Completed
1199	0	17	0	No	0	0	1	0	P-BC	N	0	2	3	0			CT2	Yes			0	0	1	0	1	1	0	0	0	Cured
1200	1	17	0	No	0	0	1	0	P-BC	N	0	2	1	0			CT2	Yes			0	0	1	0	1	1	0	0	0	Cured
1201	0	17	0	No	1	0	1	0	P-BC	N	0	2	4	0			CT2	Yes			0	0	1	0	1	1	0	0	0	Cured
1202	0	17	0	No	1	0	1	0	P-BC	N	0	2	4	0			CT2	Yes			0	0	1	0	1	1	0	0	0	Cured
1203	0	17	0	No	1	0	1	0	P-BC	N	0	3	1	0			CT2	Yes			0	0	1	0	1	1	0	0	0	Cured
1204	1	17	0	No	1	0	1	0	P-BC	N	0	3	2	0			CT2	Yes			0	0	1	0	1	1	0	0	0	Cured
1205	1	17	0	No	1	0	1	0	P-BC	N	0	3	3	0			CT2	Yes			0	0	1	0	1	1	0	0	0	Cured
1206	1	17	0	No	1	0	1	0	P-BC	N	0	3	1	0			CT2	Yes			0	0	1	1	0	0	0	0	0	Lost to folow up
1207	1	17	0	No	1	0	1	0	P-BC	N	0	2	3	1	1	1	CT1	Yes	Yes	Yes	0	0	1	0	1	0	0	0	0	Treatment Completed
1208	1	17	0	No	1	0	1	0	P-BC	N	0	3	4	0			CT2	Yes			0	0	1	0	1	1	0	0	0	Cured
1209	0	17	0	No	1	0	1	0	P-BC	N	0	3	1	0			CT2	Yes			2	0	1	0	1	1	0	0	0	Cured
1210	1	17	0	No	1	0	1	0	P-BC	N	0	3	3	0			CT2	Yes			0	0	1	0	1	1	0	0	0	Cured
1211	0	17	0	No	1	0	1	0	P-BC	N	0	3	3	0			CT2	Yes			0	0	1	0	1	1	0	0	0	Cured
1212	1	17	0	No	1	0	0	1	P-CD	N	0	2	3	0			CT2				0	0	1	0	1	0	0	0	0	Treatment Completed
1213	0	17	0	No	1	0	1	0	P-BC	N	0	2	4	0			CT2	Yes			0	0	1	0	1	1	0	0	0	Cured
1214	0	17	0	No	1	0	1	0	P-BC	N	0	3	2	0			CT2	Yes			1	0	1	0	1	1	0	0	0	Cured
1215	0	17	0	No	1	0	1	0	P-BC	N	0	3	2	0			CT2	Yes			7	0	1	0	1	1	0	0	0	Cured
1216	1	17	0	No	1	0	1	0	P-BC	N	0	2	1	0			CT2	Yes			0	0	1	0	1	1	0	0	0	Cured
1217	1	17	0	No	1	0	1	0	P-BC	N	0	2	2	0			CT2	Yes			0	0	1	0	1	1	0	0	0	Cured
1218	1	17	0	No	1	0	1	0	P-BC	N	0	2	4	0			CT2	Yes			0	0	1	0	1	1	0	0	0	Cured
1219	1	17	0	No	1	0	1	0	P-BC	N	0	3	4	0			CT2	Yes			0	0	1	0	1	1	0	0	0	Cured
1220	0	17	0	No	1	0	1	0	P-BC	R	1	3	1	0			CT2	Yes			0	0	1	0	1	1	0	0	0	Cured
1221	0	17	0	No	1	0	1	0	P-BC	N	0	3	2	0			CT2	Yes			0	0	1	1	0	0	0	0	0	Lost to folow up
1222	1	17	0	No	1	0	0	1	P-CD	N	0	3	3	0			CT2	Yes			0	0	1	0	1	0	0	0	0	Treatment Completed
1223	0	17	0	No	0	0	1	0	P-BC	N	0	2	2	0			CT2	Yes			0	0	1	0	1	0	0	0	0	Treatment Completed
1224	1	17	0	No	0	0	1	0	P-BC	N	0	3	2	0			CT2	Yes			0	0	1	0	1	0	0	0	0	Treatment Completed
1225	0	17	0	No	0	0	1	0	P-BC	N	0	3	2	0			CT2	Yes			0	0	1	0	1	1	0	0	0	Cured
1226	1	17	0	No	0	0	1	0	P-BC	N	0	3	1	0			CT2	Yes			2	0	1	0	1	1	0	0	0	Cured
1227	1	17	0	No	0	0	1	0	P-BC	N	0	3	4	0			CT2	Yes			6	0	1	0	1	1	0	0	0	Cured
1228	0	17	0	No	1	0	1	0	P-BC	N	0	2	2	1	1	1	CT1	Yes	Yes	Yes	0	0	1	0	1	1	0	0	0	Cured
1229	0	17	0	No	0	0	1	0	P-BC	N	0	2	1	0			CT2	Yes			0	0	1	0	1	1	0	0	0	Cured
1230	0	17	0	No	0	0	1	0	P-BC	N	0	2	4	0			CT2	Yes			0	0	1	0	1	1	0	0	0	Cured
1231	1	17	0	No	0	0	1	0	P-BC	N	0	2	1	0			CT2	Yes			0	0	1	0	1	1	0	0	0	Cured
1232	1	17	0	No	0	0	1	0	P-BC	N	0	2	3	0			CT2	Yes			0	0	1	0	1	1	0	0	0	Cured
1233	0	17	0	No	0	0	0	1	P-CD	N	0	2	1	0			CT2	Yes			0	0	1	0	1	0	0	0	0	Treatment Completed
1234	0	17	0	No	0	0	0	1	P-CD	N	0	2	4	0			CT2	Yes			0	0	1	0	1	0	0	0	0	Treatment Completed
1235	0	17	0	No	1	0	1	0	P-BC	N	0	2	4	0			CT2	Yes			0	0	1	0	1	1	0	0	0	Cured
1236	0	17	0	No	1	0	1	0	P-BC	N	0	2	2	0			CT2	Yes			0	0	1	0	1	1	0	0	0	Cured
1237	0	17	0	No	1	0	1	0	P-BC	N	0	2	4	0			CT2	Yes			0	0	1	0	1	1	0	0	0	Cured
1238	0	17	0	No	1	0	1	0	P-BC	N	0	2	4	0			CT2	Yes			0	0	1	0	1	1	0	0	0	Cured
1239	0	17	0	No	1	0	1	0	P-BC	N	0	3	3	0			CT2	Yes			0	0	1	0	1	1	0	0	0	Cured
1240	0	17	0	No	1	0	1	0	P-BC	N	0	3	3	0			CT2	Yes			0	0	1	0	1	1	0	0	0	Cured
1241	0	17	0	No	1	0	1	0	P-BC	N	0	3	3	0			CT2	Yes			0	0	1	0	1	1	0	0	0	Cured
1242	0	17	0	No	1	0	1	0	P-BC	N	0	3	3	0			CT2	Yes			0	0	1	0	1	1	0	0	0	Cured
1243	0	17	0	No	1	0	1	0	P-BC	N	0	3	4	0			CT2	Yes			4	0	1	0	1	1	0	0	0	Cured
1244	1	17	0	No	1	0	1	0	P-BC	N	0	2	2	0			CT2	Yes			0	0	1	0	1	1	0	0	0	Cured
1245	1	17	0	No	1	0	1	0	P-BC	N	0	2	2	0			CT2	Yes			0	0	1	0	1	1	0	0	0	Cured
1246	1	17	0	No	1	0	1	0	P-BC	N	0	2	2	0			CT2	Yes			0	0	1	0	1	1	0	0	0	Cured
1247	1	17	0	No	1	0	1	0	P-BC	N	0	2	4	0			CT2	Yes			0	0	1	0	1	1	0	0	0	Cured
1248	1	17	0	No	1	0	1	0	P-BC	N	0	3	2	0			CT2	Yes			0	0	1	0	1	1	0	0	0	Cured
1249	0	17	0	No	1	1	0	0	EP	N	0	3	4	1	1	1	CT1	Yes	Yes	Yes	0	0	1	0	0	0	0	0	1	Died
1250	1	17	0	No	1	1	0	0	EP	N	0	3	2	0			CT2	Yes			0	0	1	0	0	0	0	0	1	Died
1251	1	17	0	No	1	1	0	0	EP	N	0	3	4	1	1	1	CT1	Yes	Yes	Yes	1	0	1	1	0	0	0	0	0	Lost to folow up
1252	0	17	0	No	1	1	0	0	EP	N	0	3	2	1	1	1	CT1	Yes	Yes	Yes	0	0	1	0	1	0	0	0	0	Treatment Completed
1253	0	17	0	No	1	0	0	1	P-CD	N	0	2	4	1	1	1	CT1	Yes	Yes	Yes	0	0	1	0	1	0	0	0	0	Treatment Completed
1254	0	17	0	No	1	1	0	0	EP	N	0	2	2	0			CT2	Yes			1	0	1	0	1	0	0	0	0	Treatment Completed
1255	1	17	0	No	1	1	0	0	EP	N	0	2	2	0			CT2	Yes			0	0	1	0	1	0	0	0	0	Treatment Completed
1256	1	17	0	No	1	1	0	0	EP	N	0	3	4	0			CT2	Yes			3	0	1	0	1	0	0	0	0	Treatment Completed
1257	0	17	0	No	1	0	0	1	P-CD	N	0	2	2	0			CT2	Yes			0	0	1	0	1	0	0	0	0	Treatment Completed
1258	1	17	0	No	1	0	0	1	P-CD	N	0	3	2	0			CT2	Yes			0	0	1	0	1	0	0	0	0	Treatment Completed
1259	1	17	0	No	1	0	0	1	P-CD	N	0	3	3	0			CT2	Yes			0	0	1	0	1	0	0	0	0	Treatment Completed
1260	1	17	0	No	1	0	0	1	P-CD	N	0	3	3	0			CT2	Yes			0	0	1	0	1	0	0	0	0	Treatment Completed
1261	1	17	0	No	1	0	0	1	P-CD	N	0	3	4	0			CT2	Yes			0	0	1	0	1	0	0	0	0	Treatment Completed
1262	0	17	0	No	1	0	1	0	P-BC	N	0	2	1	0			CT2	Yes			0	0	1	0	1	1	0	0	0	Cured
1263	0	17	0	No	1	0	1	0	P-BC	N	0	2	3	0			CT2	Yes			0	0	1	0	1	1	0	0	0	Cured
1264	0	17	0	No	1	0	1	0	P-BC	N	0	2	3	0			CT2	Yes			0	0	1	0	1	1	0	0	0	Cured
1265	0	17	0	No	1	0	1	0	P-BC	N	0	2	3	0			CT2	Yes			0	0	1	0	1	1	0	0	0	Cured
1266	0	17	0	No	1	0	1	0	P-BC	N	0	2	3	0			CT2	Yes			0	0	1	0	1	1	0	0	0	Cured
1267	0	17	0	No	1	0	1	0	P-BC	N	0	2	3	0			CT2	Yes			0	0	1	0	1	1	0	0	0	Cured
1268	0	17	0	No	1	0	1	0	P-BC	N	0	2	3	0			CT2	Yes			0	0	1	0	1	1	0	0	0	Cured
1269	0	17	0	No	1	0	1	0	P-BC	N	0	3	1	0			CT2	Yes			0	0	1	0	1	1	0	0	0	Cured
1270	0	17	0	No	1	0	1	0	P-BC	N	0	3	1	0			CT2	Yes			2	0	1	0	1	1	0	0	0	Cured
1271	0	17	0	No	1	0	1	0	P-BC	N	0	3	1	0			CT2	Yes			0	0	1	0	1	1	0	0	0	Cured
1272	1	17	0	No	1	0	1	0	P-BC	N	0	3	1	0			CT2	Yes			2	0	1	0	1	1	0	0	0	Cured
1273	0	17	0	No	1	0	1	0	P-BC	R	1	2	3	0			CT2	Yes			0	0	1	0	1	1	0	0	0	Cured
1274	0	17	0	No	1	0	1	0	P-BC	N	0	3	1	0			CT2	Yes			0	0	1	0	0	0	0	0	1	Died
1275	1	17	0	No	1	1	0	0	EP	N	0	2	3	0			CT2	Yes			0	0	1	0	1	0	0	0	0	Treatment Completed
1276	1	17	0	No	1	1	0	0	EP	N	0	2	3	0			CT2	Yes			0	0	1	0	1	0	0	0	0	Treatment Completed
1277	1	17	0	No	1	1	0	0	EP	N	0	3	1	0			CT2	Yes			0	0	1	0	1	0	0	0	0	Treatment Completed
1278	1	17	0	No	1	0	1	0	P-BC	N	0	3	1	0			CT2	Yes			0	0	1	0	1	0	0	0	0	Treatment Completed
1279	1	17	0	No	1	0	0	1	P-CD	N	0	3	1	0			CT2	Yes			0	0	1	0	1	0	0	0	0	Treatment Completed
1280	0	17	0	No	1	1	0	0	EP	R	1	2	1	0			CT2	Yes			2	0	1	0	1	0	0	0	0	Treatment Completed
1281	0	17	0	No	1	0	1	0	P-BC	R	1	3	1	0			CT2	Yes			0	0	1	0	1	0	0	0	0	Treatment Completed
1282	1	17	0	No	1	0	1	0	P-BC	N	0	3	1	0			CT2				0	0	1	0	1	1	0	0	0	Cured
1283	1	17	0	No	1	0	0	1	P-CD	N	0	3	1	0			CT2	Yes			0	0	1	0	1	0	0	0	0	Treatment Completed
1284	0	17	0	No	0	0	1	0	P-BC	N	0	2	2	0			CT2	Yes			0	0	1	0	1	1	0	0	0	Cured
1285	1	17	0	No	0	0	1	0	P-BC	N	0	2	2	0			CT2	Yes			0	0	1	0	1	1	0	0	0	Cured
1286	1	17	0	No	0	0	1	0	P-BC	N	0	2	2	0			CT2	Yes			0	0	1	0	1	1	0	0	0	Cured
1287	1	17	0	No	0	0	0	1	P-CD	N	0	2	1	1	1	1	CT1	Yes	Yes	Yes	0	0	1	0	1	0	0	0	0	Treatment Completed
1288	0	17	0	No	0	0	1	0	P-BC	N	0	3	3	0			CT2	Yes			0	0	1	0	1	1	0	0	0	Cured
1289	1	17	0	No	0	0	1	0	P-BC	N	0	3	1	0			CT2	Yes			0	0	1	0	1	1	0	0	0	Cured
1290	1	17	0	No	0	0	1	0	P-BC	N	0	3	3	0			CT2	Yes			0	0	1	0	1	1	0	0	0	Cured
1291	1	17	0	No	0	0	1	0	P-BC	N	0	2	4	1	1	1	CT1	Yes	Yes	Yes	0	0	1	0	1	1	0	0	0	Cured
1292	0	17	0	No	0	0	1	0	P-BC	N	0	3	1	0			CT2	Yes			1	0	1	0	1	1	0	0	0	Cured
1293	0	17	0	No	0	0	1	0	P-BC	N	0	3	1	0			CT2	Yes			2	0	1	0	1	1	0	0	0	Cured
1294	0	17	0	No	0	0	1	0	P-BC	N	0	3	1	0			CT2	Yes			0	0	1	0	1	1	0	0	0	Cured
1295	0	17	0	No	0	0	1	0	P-BC	N	0	3	2	0			CT2	Yes			0	0	1	0	1	1	0	0	0	Cured
1296	0	17	0	No	0	0	1	0	P-BC	N	0	3	2	0			CT2	Yes			4	1	1	0	1	1	0	0	0	Cured
1297	0	17	0	No	0	1	0	0	EP	N	0	2	4	0			CT2	Yes			0	0	1	0	1	0	0	0	0	Treatment Completed
1298	0	17	0	No	0	1	0	0	EP	N	0	2	4	0			CT2	Yes			0	0	1	0	1	0	0	0	0	Treatment Completed
1299	1	17	0	No	0	1	0	0	EP	N	0	2	4	0			CT2	Yes			0	0	1	0	1	0	0	0	0	Treatment Completed
1300	0	17	0	No	0	0	1	0	P-BC	N	0	2	1	1	1	1	CT1	Yes	Yes	Yes	0	0	1	0	1	1	0	0	0	Cured
1301	0	17	0	No	0	0	1	0	P-BC	N	0	2	1	0			CT2	Yes			0	0	1	0	1	1	0	0	0	Cured
1302	1	17	0	No	0	0	1	0	P-BC	N	0	2	1	0			CT2	Yes			0	0	1	0	1	1	0	0	0	Cured
1303	1	17	0	No	0	0	0	1	P-CD	N	0	2	1	0			CT2	Yes			0	0	1	0	1	0	0	0	0	Treatment Completed
1304	1	17	0	No	0	0	0	1	P-CD	N	0	2	3	0			CT2	Yes			0	0	1	0	1	0	0	0	0	Treatment Completed
1305	1	17	0	No	1	0	1	0	P-BC	N	0	2	3	0			CT2	Yes			0	0	1	0	0	0	0	0	1	Died
1306	1	17	0	No	0	0	0	1	P-CD	N	0	3	2	1	1	1	CT1	Yes	Yes	Yes	0	0	1	0	0	0	0	0	1	Died
1307	0	17	0	No	0	0	1	0	P-BC	N	0	2	4	1	1	1	CT1	Yes	Yes	Yes	0	0	1	0	1	1	0	0	0	Cured
1308	0	17	0	No	0	0	1	0	P-BC	N	0	3	1	0			CT2	Yes			0	0	1	0	1	1	0	0	0	Cured
1309	1	17	0	No	0	0	0	1	P-CD	N	0	2	4	0			CT2	Yes			0	0	1	0	1	0	0	0	0	Treatment Completed
1310	0	17	0	No	1	0	1	0	P-BC	N	0	2	0	0			CT2	Yes			0	0	1	0	1	1	0	0	0	Cured
1311	1	17	0	No	1	1	0	0	EP	N	0	1	0	1	1	1	CT1	Yes	Yes	Yes	0	0	1	0	0	0	0	0	1	Died
1312	0	17	0	No	1	0	0	1	P-CD	N	0	1	4	0			CT2	Yes			0	0	1	0	1	0	0	0	0	Treatment Completed
1313	1	17	0	No	0	0	1	0	P-BC	N	0	3	1	0			CT2	Yes			0	0	1	0	0	0	1	0	0	Transfered Out
1314	1	17	0	No	0	0	1	0	P-BC	N	0	2	1	0			CT2				0	0	1	0	1	1	0	0	0	Cured
1315	1	17	0	No	0	0	0	1	P-CD	N	0	3	3	0			CT2	Yes			0	0	1	0	1	0	0	0	0	Treatment Completed
1316	1	17	0	No	0	0	1	0	P-BC	N	0	3	3	0			CT2	Yes			1	0	1	0	1	1	0	0	0	Cured
1317	1	17	0	No	1	0	1	0	P-BC	N	0	2	4	0			CT2				0	0	1	0	1	1	0	0	0	Cured
1318	1	17	0	No	0	0	0	1	P-CD	N	0	2	2	0			CT2				0	0	0	1	0	0	0	0	0	Lost to folow up
1319	1	17	0	No	0	0	1	0	P-BC	N	0	2	4	1	1	1	CT1	Yes	Yes	Yes	0	0	0	0	1	0	0	0	0	Treatment Completed
1320	0	17	0	No	1	0	1	0	P-BC	N	0	2	3	0			CT2				0	0	0	0	1	1	0	0	0	Cured
1321	1	17	0	No	1	0	1	0	P-BC	N	0	2	2	0			CT2				0	0	0	0	1	1	0	0	0	Cured
1322	1	17	0	No	0	1	0	0	EP	N	0	3	4	1	1	1	CT1	Yes	Yes	Yes	0	0	0	0	0	0	0	1	0	Failure
1323	1	17	0	No	0	0	1	0	P-BC	N	0	2	2	0			CT2	Yes			0	0	0	0	1	1	0	0	0	Cured
1324	0	17	0	No	0	1	0	0	EP	N	0	2	4	1	1	1	CT1	Yes	Yes	Yes	0	0	0	0	1	0	0	0	0	Treatment Completed
1325	1	17	0	No	0	1	0	0	EP	N	0	2	1	1	1	1	CT1	Yes	Yes	Yes	0	0	0	0	1	0	0	0	0	Treatment Completed
1326	0	17	0	No	0	1	0	0	EP	N	0	2	2	0			CT2	Yes			0	0	0	0	1	0	0	0	0	Treatment Completed
1327	0	17	0	No	0	0	1	0	P-BC	N	0	2	3	0			CT2	Yes			0	0	0	0	1	1	0	0	0	Cured
1328	0	17	0	No	0	0	1	0	P-BC	N	0	3	1	0			CT2	Yes			0	0	0	0	1	1	0	0	0	Cured
1329	0	17	0	No	1	0	1	0	P-BC	N	0	2	1	0			CT2	Yes			0	0	0	0	1	1	0	0	0	Cured
1330	1	17	0	No	1	0	1	0	P-BC	N	0	2	1	0			CT2	Yes			0	0	0	0	1	1	0	0	0	Cured
1331	1	17	0	No	1	0	1	0	P-BC	N	0	2	2	0			CT2				0	0	0	0	1	1	0	0	0	Cured
1332	0	17	0	No	1	0	1	0	P-BC	F	1	2	1	0			CT2	Yes			0	0	0	0	0	0	0	0	1	Died
1333	1	17	0	No	1	0	0	1	P-CD	N	0	2	3	0			CT2	Yes			0	0	0	1	0	0	0	0	0	Lost to folow up
1334	0	17	0	No	1	1	0	0	EP	N	0	3	1	1	1	1	CT1	Yes	Yes	Yes	0	0	0	0	0	0	0	0	1	Died
1335	0	17	0	No	1	1	0	0	EP	N	0	3	1	1	1		CT1	Yes	Yes		0	0	0	0	0	0	0	1	0	Failure
1336	1	17	0	No	0	0	1	0	P-BC	N	0	3	2	0			CT2	Yes			0	0	0	0	1	1	0	0	0	Cured
1337	1	17	0	No	0	0	0	1	P-CD	N	0	2	3	1	1	1	CT1	Yes	Yes	Yes	0	0	0	0	1	0	0	0	0	Treatment Completed
1338	0	17	0	No	0	0	1	0	P-BC	N	0	2	3	0			CT2	Yes			0	0	0	1	0	0	0	0	0	Lost to folow up
1339	0	17	0	No	1	0	1	0	P-BC	N	0	2	3	0			CT2	Yes			0	0	0	0	1	1	0	0	0	Cured
1340	0	17	0	No	1	0	1	0	P-BC	N	0	3	3	0			CT2				0	0	0	0	1	1	0	0	0	Cured
1341	1	17	0	No	1	0	1	0	P-BC	N	0	2	3	0			CT2	Yes			0	0	0	0	1	1	0	0	0	Cured
1342	0	17	0	No	1	0	1	0	P-BC	N	0	2	3	0			CT2	Yes			0	0	0	0	0	0	0	0	1	Died
1343	0	17	0	No	1	0	1	0	P-BC	N	0	2	2	0			CT2	Yes			0	0	0	0	1	1	0	0	0	Cured
1344	0	17	0	No	1	0	1	0	P-BC	N	0	2	2	0			CT2	Yes			0	0	0	0	1	1	0	0	0	Cured
1345	0	17	0	No	1	0	1	0	P-BC	N	0	3	2	0			CT2	Yes			0	0	0	0	1	1	0	0	0	Cured
1346	0	17	0	No	1	0	1	0	P-BC	N	0	3	3	0			CT2	Yes			0	0	0	0	1	1	0	0	0	Cured
1347	0	17	0	No	1	0	1	0	P-BC	N	0	3	4	0			CT2	Yes			0	0	0	0	1	1	0	0	0	Cured
1348	1	17	0	No	1	0	1	0	P-BC	N	0	2	2	0			CT2	Yes			0	0	0	0	1	1	0	0	0	Cured
1349	1	17	0	No	1	0	1	0	P-BC	N	0	2	2	0			CT2	Yes			0	0	0	0	1	1	0	0	0	Cured
1350	1	17	0	No	1	0	1	0	P-BC	N	0	3	2	0			CT2	Yes			0	0	0	0	1	1	0	0	0	Cured
1351	1	17	0	No	1	0	1	0	P-BC	N	0	3	3	0			CT2	Yes			0	0	0	0	1	1	0	0	0	Cured
1352	0	17	0	No	1	0	1	0	P-BC	N	0	3	2	0			CT2	Yes			0	0	0	0	0	0	1	0	0	Transfered Out
1353	1	17	0	No	1	1	0	0	EP	N	0	3	4	0			CT2	Yes			0	0	0	0	1	0	0	0	0	Treatment Completed
1354	0	17	0	No	1	0	0	1	P-CD	N	0	2	2	0			CT2	Yes			0	0	0	0	1	0	0	0	0	Treatment Completed
1355	1	17	0	No	1	0	0	1	P-CD	N	0	2	4	0			CT2	Yes			1	0	0	0	1	0	0	0	0	Treatment Completed
1356	1	17	0	No	1	0	0	1	P-CD	N	0	3	2	0			CT2	Yes			0	0	0	0	1	0	0	0	0	Treatment Completed
1357	0	17	0	No	1	0	1	0	P-BC	N	0	2	3	0			CT2	Yes			0	0	0	0	1	1	0	0	0	Cured
1358	0	17	0	No	1	0	1	0	P-BC	N	0	2	3	0			CT2	Yes			0	0	0	0	1	1	0	0	0	Cured
1359	0	17	0	No	1	0	1	0	P-BC	N	0	3	1	0			CT2	Yes			0	0	0	0	1	1	0	0	0	Cured
1360	1	17	0	No	1	0	1	0	P-BC	N	0	2	3	0			CT2	Yes			0	0	0	0	1	1	0	0	0	Cured
1361	1	17	0	No	1	1	0	0	EP	N	0	2	3	0			CT2	Yes			0	0	0	0	1	0	0	0	0	Treatment Completed
1362	1	17	0	No	1	0	0	1	P-CD	N	0	1	4	0			CT2	Yes			0	0	0	0	1	0	0	0	0	Treatment Completed
1363	0	17	0	No	1	0	1	0	P-BC	N	0	3	1	0			CT2				0	0	0	0	0	0	1	0	0	Transfered Out
1364	0	17	0	No	0	0	1	0	P-BC	N	0	2	3	0			CT2	Yes			0	0	0	0	1	1	0	0	0	Cured
1365	1	17	0	No	0	1	0	0	EP	N	0	2	3	0			CT2	Yes			0	0	0	0	1	0	0	0	0	Treatment Completed
1366	0	17	0	No	0	0	0	1	P-CD	N	0	2	3	0			CT2	Yes			0	0	0	0	1	0	0	0	0	Treatment Completed
1367	1	17	0	No	0	0	1	0	P-BC	N	0	2	1	0			CT2	Yes			0	0	0	0	0	0	0	0	1	Died
1368	1	17	0	No	1	0	1	0	P-BC	N	0	2	4	0			CT2	Yes			0	0	0	0	1	1	0	0	0	Cured
1369	1	17	0	No	1	0	1	0	P-BC	N	0	1	4	0			CT2	Yes			0	0	0	0	0	0	0	0	1	Died
1370	1	17	0	No	1	0	1	0	P-BC	N	0	1	4	1	1	1	CT1	Yes	Yes	Yes	0	0	0	0	1	0	0	0	0	Treatment Completed
1371	0	17	0	No	1	0	1	0	P-BC	N	0	1	4	1		1	CT1	Yes		Yes	0	0	0	0	1	0	0	0	0	Treatment Completed
1372	1	17	0	No	1	0	1	0	P-BC	N	0	1	4	0			CT2	Yes			0	0	0	0	1	0	0	0	0	Treatment Completed
1373	0	18	0	No	1	0	1	0	P-BC	N	0	1	4	0			CT2				0	0	1	0	1	1	0	0	0	Cured
1374	1	18	0	No	1	0	1	0	P-BC	N	0	2	0	0			CT2				0	0	1	0	1	1	0	0	0	Cured
1375	0	18	0	No	0	0	1	0	P-BC	L	1	2	2	1	1	1	CT1	Yes	Yes	Yes	0	0	1	0	1	0	0	0	0	Treatment Completed
1376	1	18	0	No	0	0	1	0	P-BC	N	0	3	4	1	1	1	CT1	Yes	Yes	Yes	0	0	1	0	1	1	0	0	0	Cured
1377	1	18	0	No	0	1	0	0	EP	N	0	3	2	1	1	1	CT1	Yes	Yes	Yes	0	0	1	0	1	0	0	0	0	Treatment Completed
1378	0	18	0	No	0	0	0	1	P-CD	N	0	2	4	1	1	1	CT1	Yes	Yes	Yes	0	0	1	0	1	0	0	0	0	Treatment Completed
1379	0	18	0	No	0	0	0	1	P-CD	N	0	3	1	1	1	1	CT1	Yes	Yes	Yes	0	0	1	0	1	0	0	0	0	Treatment Completed
1380	1	18	0	No	1	0	1	0	P-BC	N	0	3	3	0			CT2				0	0	1	0	1	1	0	0	0	Cured
1381	0	18	0	No	1	0	1	0	P-BC	N	0	2	4	0			CT2				0	0	1	0	1	0	0	0	0	Treatment Completed
1382	0	18	0	No	1	0	0	1	P-CD	N	0	3	4	0			CT2	Yes			0	0	1	0	1	0	0	0	0	Treatment Completed
1383	1	18	0	No	0	0	0	1	P-CD	N	0	3	2	0			CT2	Yes			0	0	1	0	1	0	0	0	0	Treatment Completed
1384	0	18	0	No	1	0	1	0	P-BC	N	0	3	3	0			CT2	Yes			0	0	1	0	0	0	1	0	0	Transfered Out
1385	0	18	0	No	0	0	1	0	P-BC	N	0	3	2	1	1	1	CT1	Yes	Yes	Yes	0	0	1	0	1	1	0	0	0	Cured
1386	0	18	0	No	0	0	0	1	P-CD	N	0	2	1	1			CT1	Yes			0	0	1	1	0	0	0	0	0	Lost to folow up
1387	0	18	0	No	0	0	1	0	P-BC	N	0	2	2	0			CT2	Yes			0	0	1	0	1	1	0	0	0	Cured
1388	0	18	0	No	0	0	1	0	P-BC	N	0	2	4	0			CT2	Yes			0	0	1	0	1	1	0	0	0	Cured
1389	1	18	0	No	0	0	1	0	P-BC	N	0	2	3	0			CT2	Yes			0	0	1	0	1	1	0	0	0	Cured
1390	0	18	0	No	0	0	0	1	P-CD	N	0	2	3	0			CT2	Yes			0	0	1	0	1	0	0	0	0	Treatment Completed
1391	0	18	0	No	0	0	1	0	P-BC	N	0	2	1	0			CT2	Yes			0	0	1	1	0	0	0	0	0	Lost to folow up
1392	1	18	0	No	0	0	0	1	P-CD	N	0	3	2	0			CT2	Yes			0	0	1	0	1	0	0	0	0	Treatment Completed
1393	0	18	0	No	0	0	1	0	P-BC	N	0	3	4	0			CT2	Yes			1	0	1	0	1	1	0	0	0	Cured
1394	0	18	0	No	0	0	1	0	P-BC	N	0	2	4	1	1		CT1	Yes	Yes		0	0	1	0	1	1	0	0	0	Cured
1395	1	18	0	No	0	0	1	0	P-BC	N	0	2	1	1			CT1	Yes			0	0	1	0	1	1	0	0	0	Cured
1396	1	18	0	No	0	0	0	1	P-CD	N	0	2	2	0			CT2	Yes			0	0	1	1	0	0	0	0	0	Lost to folow up
1397	0	18	0	No	0	0	1	0	P-BC	N	0	3	3	0			CT2	Yes			2	0	1	0	1	1	0	0	0	Cured
1398	1	18	0	No	0	0	1	0	P-BC	N	0	3	1	0			CT2	Yes			0	0	1	0	1	1	0	0	0	Cured
1399	1	18	0	No	0	0	1	0	P-BC	N	0	3	1	0			CT2	Yes			0	0	1	0	1	1	0	0	0	Cured
1400	1	18	0	No	1	0	1	0	P-BC	N	0	2	4	0			CT2	Yes			0	0	1	0	1	0	0	0	0	Treatment Completed
1401	0	18	0	No	0	0	1	0	P-BC	N	0	2	1	0			CT2	Yes			0	0	1	0	1	1	0	0	0	Cured
1402	1	18	0	No	0	0	1	0	P-BC	N	0	3	1	0			CT2	Yes			0	0	1	0	1	1	0	0	0	Cured
1403	0	18	0	No	1	0	1	0	P-BC	N	0	2	2	1	1		CT1	Yes	Yes		0	0	1	0	1	1	0	0	0	Cured
1404	0	18	0	No	1	0	1	0	P-BC	F	1	3	1	0			CT2	Yes			0	0	1	0	1	1	0	0	0	Cured
1405	1	18	0	No	1	0	1	0	P-BC	L	1	3	4	0			CT2	Yes			0	0	1	0	1	1	0	0	0	Cured
1406	0	18	0	No	1	0	1	0	P-BC	N	0	2	1	0			CT2	Yes			0	0	1	0	1	1	0	0	0	Cured
1407	0	18	0	No	1	0	1	0	P-BC	N	0	2	4	0			CT2	Yes			0	0	1	0	1	1	0	0	0	Cured
1408	0	18	0	No	1	0	1	0	P-BC	N	0	3	1	0			CT2	Yes			0	0	1	0	1	1	0	0	0	Cured
1409	1	18	0	No	1	0	1	0	P-BC	N	0	2	1	0			CT2	Yes			0	0	1	0	1	1	0	0	0	Cured
1410	1	18	0	No	1	0	1	0	P-BC	N	0	2	2	0			CT2	Yes			0	0	1	0	1	1	0	0	0	Cured
1411	1	18	0	No	1	0	1	0	P-BC	N	0	3	1	0			CT2	Yes			0	0	1	0	1	1	0	0	0	Cured
1412	1	18	0	No	1	0	1	0	P-BC	N	0	3	4	0			CT2	Yes			0	0	1	0	1	1	0	0	0	Cured
1413	0	18	0	No	1	0	1	0	P-BC	N	0	3	2	1	1	1	CT1	Yes	Yes	Yes	0	0	1	1	0	0	0	0	0	Lost to folow up
1414	1	18	0	No	0	0	1	0	P-BC	N	0	2	1	0			CT2	Yes			0	0	1	1	0	0	0	0	0	Lost to folow up
1415	1	18	0	No	0	0	1	0	P-BC	L	1	2	4	0			CT2	Yes			0	0	1	0	1	1	0	0	0	Cured
1416	1	18	0	No	0	0	1	0	P-BC	N	0	2	2	0			CT2	Yes			0	0	1	0	1	1	0	0	0	Cured
1417	1	18	0	No	0	0	1	0	P-BC	N	0	3	1	0			CT2	Yes			0	0	1	0	1	1	0	0	0	Cured
1418	1	18	0	No	0	0	0	1	P-CD	N	0	2	2	0			CT2	Yes			0	0	1	0	1	0	0	0	0	Treatment Completed
1419	1	18	0	No	0	0	0	1	P-CD	N	0	2	2	0			CT2	Yes			0	0	1	0	1	0	0	0	0	Treatment Completed
1420	1	18	0	No	0	0	0	1	P-CD	N	0	3	2	0			CT2	Yes			0	0	1	0	1	0	0	0	0	Treatment Completed
1421	0	18	0	No	0	0	1	0	P-BC	N	0	2	2	0			CT2	Yes			0	0	1	0	1	1	0	0	0	Cured
1422	0	18	0	No	1	0	1	0	P-BC	N	0	3	3	0			CT2	Yes			0	0	1	0	1	1	0	0	0	Cured
1423	1	18	0	No	1	0	1	0	P-BC	N	0	2	4	0			CT2	Yes			0	0	1	0	1	1	0	0	0	Cured
1424	1	18	0	No	1	0	1	0	P-BC	N	0	3	1	0			CT2	Yes			0	0	1	0	1	1	0	0	0	Cured
1425	1	18	0	No	1	0	1	0	P-BC	N	0	3	2	0			CT2	Yes			0	0	1	0	1	1	0	0	0	Cured
1426	1	18	0	No	1	0	1	0	P-BC	N	0	3	3	0			CT2	Yes			0	0	1	0	1	1	0	0	0	Cured
1427	1	18	0	No	1	0	1	0	P-BC	N	0	3	3	1	1	1	CT1	Yes	Yes	Yes	0	0	1	1	0	0	0	0	0	Lost to folow up
1428	0	18	0	No	1	0	1	0	P-BC	N	0	3	1	0			CT2	Yes			2	0	1	0	1	1	0	0	0	Cured
1429	0	18	0	No	1	0	1	0	P-BC	N	0	3	2	0			CT2	Yes			2	0	1	0	1	1	0	0	0	Cured
1430	0	18	0	No	1	0	1	0	P-BC	N	0	3	3	0			CT2	Yes			0	0	1	0	1	1	0	0	0	Cured
1431	1	18	0	No	1	0	1	0	P-BC	N	0	3	1	0			CT2	Yes			0	0	1	0	1	1	0	0	0	Cured
1432	1	18	0	No	1	0	1	0	P-BC	N	0	3	2	0			CT2	Yes			0	0	1	0	1	1	0	0	0	Cured
1433	1	18	0	No	1	0	1	0	P-BC	N	0	3	3	0			CT2	Yes			0	0	1	0	1	1	0	0	0	Cured
1434	0	18	0	No	1	0	1	0	P-BC	N	0	2	4	0			CT2	Yes			0	0	1	0	1	1	0	0	0	Cured
1435	1	18	0	No	1	0	1	0	P-BC	N	0	2	2	0			CT2				0	0	1	0	1	1	0	0	0	Cured
1436	0	18	0	No	1	0	0	1	P-CD	N	0	3	1	0			CT2	Yes			0	0	1	1	0	0	0	0	0	Lost to folow up
1437	0	18	0	No	1	0	1	0	P-BC	N	0	2	2	0			CT2				0	0	1	0	1	0	0	0	0	Treatment Completed
1438	0	18	0	No	1	0	0	1	P-CD	N	0	2	2	0			CT2				0	0	1	0	1	0	0	0	0	Treatment Completed
1439	0	18	0	No	0	0	1	0	P-BC	N	0	2	2	0			CT2	Yes	Yes		0	0	1	0	0	0	1	0	0	Transfered Out
1440	0	18	0	No	1	0	1	0	P-BC	N	0	2	1	1	1	1	CT1	Yes	Yes	Yes	0	0	1	0	1	1	0	0	0	Cured
1441	0	18	0	No	1	0	1	0	P-BC	L	1	3	1	0			CT2	Yes			0	0	1	0	1	1	0	0	0	Cured
1442	0	18	0	No	1	0	1	0	P-BC	N	0	2	4	0			CT2	Yes			0	0	1	0	1	1	0	0	0	Cured
1443	0	18	0	No	1	0	1	0	P-BC	N	0	3	1	0			CT2	Yes			0	0	1	0	1	1	0	0	0	Cured
1444	0	18	0	No	1	0	1	0	P-BC	N	0	3	3	0			CT2	Yes			0	0	1	0	1	1	0	0	0	Cured
1445	1	18	0	No	1	0	1	0	P-BC	N	0	3	4	0			CT2	Yes			0	0	1	0	1	1	0	0	0	Cured
1446	0	18	0	No	1	0	1	0	P-BC	L	1	3	4	0			CT2	Yes			0	0	1	1	0	0	0	0	0	Lost to folow up
1447	1	18	0	No	1	0	1	0	P-BC	N	0	2	3	0			CT2	Yes			0	0	1	0	1	1	0	0	0	Cured
1448	0	18	0	No	0	0	1	0	P-BC	N	0	3	2	0			CT2	Yes			1	0	1	0	1	0	0	0	0	Treatment Completed
1449	0	18	0	No	0	0	1	0	P-BC	N	0	3	1	0			CT2	Yes			0	0	1	0	1	1	0	0	0	Cured
1450	0	18	0	No	0	0	1	0	P-BC	N	0	3	1	0			CT2	Yes			1	0	1	0	1	1	0	0	0	Cured
1451	1	18	0	No	0	0	1	0	P-BC	N	0	3	3	0			CT2	Yes			0	0	1	0	1	1	0	0	0	Cured
1452	1	18	0	No	0	0	1	0	P-BC	N	0	3	3	0			CT2	Yes			2	0	1	0	1	1	0	0	0	Cured
1453	0	18	0	No	0	0	1	0	P-BC	N	0	2	4	1	1		CT1	Yes	Yes		0	0	1	0	1	1	0	0	0	Cured
1454	0	18	0	No	0	0	1	0	P-BC	N	0	3	2	0			CT2	Yes			1	1	1	0	1	1	0	0	0	Cured
1455	0	18	0	No	0	0	1	0	P-BC	N	0	3	3	0			CT2	Yes			0	0	1	0	1	1	0	0	0	Cured
1456	0	18	0	No	0	0	1	0	P-BC	N	0	3	4	0			CT2	Yes			1	0	1	0	1	1	0	0	0	Cured
1457	0	18	0	No	0	0	0	1	P-CD	N	0	2	4	0			CT2	Yes			9	0	1	0	1	0	0	0	0	Treatment Completed
1458	0	18	0	No	0	0	1	0	P-BC	N	0	3	4	0			CT2	Yes			0	0	1	0	1	1	0	0	0	Cured
1459	1	18	0	No	1	0	1	0	P-BC	N	0	2	3	1	1	1	CT1	Yes	Yes	Yes	0	0	1	0	1	1	0	0	0	Cured
1460	0	18	0	No	1	0	1	0	P-BC	N	0	2	4	0			CT2	Yes			1	0	1	0	1	1	0	0	0	Cured
1461	0	18	0	No	1	0	1	0	P-BC	N	0	3	3	0			CT2	Yes			1	0	1	0	1	1	0	0	0	Cured
1462	1	18	0	No	1	0	1	0	P-BC	N	0	3	3	0			CT2	Yes			0	0	1	0	1	1	0	0	0	Cured
1463	0	18	0	No	1	0	1	0	P-BC	N	0	3	4	0			CT2	Yes			0	0	1	0	0	0	0	1	0	Failure
1464	1	18	0	No	1	1	0	0	EP	N	0	3	1	0			CT2	Yes			0	0	1	0	1	0	0	0	0	Treatment Completed
1465	0	18	0	No	1	0	1	0	P-BC	N	0	2	2	0			CT2	Yes			0	0	1	0	1	1	0	0	0	Cured
1466	0	18	0	No	1	0	1	0	P-BC	N	0	2	2	0			CT2	Yes			0	0	1	0	1	1	0	0	0	Cured
1467	0	18	0	No	1	0	1	0	P-BC	N	0	3	2	0			CT2	Yes			0	0	1	0	1	1	0	0	0	Cured
1468	0	18	0	No	1	0	1	0	P-BC	N	0	3	4	0			CT2	Yes			2	0	1	0	1	1	0	0	0	Cured
1469	1	18	0	No	1	0	1	0	P-BC	N	0	2	2	0			CT2	Yes			6	0	1	0	1	1	0	0	0	Cured
1470	1	18	0	No	1	0	1	0	P-BC	N	0	2	2	0			CT2	Yes			0	0	1	0	1	1	0	0	0	Cured
1471	1	18	0	No	1	0	1	0	P-BC	N	0	2	4	0			CT2	Yes			0	0	1	0	1	1	0	0	0	Cured
1472	1	18	0	No	1	0	1	0	P-BC	N	0	2	4	0			CT2	Yes			2	0	1	0	1	1	0	0	0	Cured
1473	1	18	0	No	1	0	1	0	P-BC	N	0	2	4	0			CT2	Yes			0	0	1	0	1	1	0	0	0	Cured
1474	1	18	0	No	1	0	1	0	P-BC	N	0	3	2	0			CT2	Yes			0	0	1	0	1	1	0	0	0	Cured
1475	1	18	0	No	1	0	1	0	P-BC	N	0	3	2	0			CT2	Yes			0	0	1	0	1	1	0	0	0	Cured
1476	1	18	0	No	1	0	1	0	P-BC	N	0	3	3	0			CT2	Yes			0	0	1	0	1	1	0	0	0	Cured
1477	1	18	0	No	1	0	1	0	P-BC	N	0	3	4	0			CT2	Yes			2	0	1	0	1	1	0	0	0	Cured
1478	1	18	0	No	1	0	1	0	P-BC	N	0	3	4	0			CT2	Yes			0	0	1	0	1	1	0	0	0	Cured
1479	1	18	0	No	1	0	1	0	P-BC	N	0	3	4	0			CT2	Yes			1	0	1	0	1	1	0	0	0	Cured
1480	1	18	0	No	1	1	0	0	EP	N	0	3	2	0			CT2	Yes			6	0	1	0	0	0	0	0	1	Died
1481	1	18	0	No	1	1	0	0	EP	N	0	3	2	0			CT2	Yes			1	0	1	0	0	0	0	0	1	Died
1482	1	18	0	No	1	1	0	0	EP	N	0	3	4	0			CT2	Yes			1	0	1	0	0	0	0	0	1	Died
1483	1	18	0	No	1	1	0	0	EP	N	0	3	3	1	1	1	CT1	Yes	Yes	Yes	0	0	1	1	0	0	0	0	0	Lost to folow up
1484	0	18	0	No	1	1	0	0	EP	N	0	2	2	0			CT2	Yes			0	0	1	0	0	0	1	0	0	Transfered Out
1485	0	18	0	No	1	1	0	0	EP	N	0	3	2	0			CT2	Yes			2	0	1	0	1	0	0	0	0	Treatment Completed
1486	0	18	0	No	1	1	0	0	EP	N	0	3	4	0			CT2	Yes			3	0	1	0	1	0	0	0	0	Treatment Completed
1487	1	18	0	No	1	1	0	0	EP	N	0	3	3	0			CT2	Yes			0	0	1	0	1	0	0	0	0	Treatment Completed
1488	1	18	0	No	1	1	0	0	EP	N	0	3	4	0			CT2	Yes			3	0	1	0	1	0	0	0	0	Treatment Completed
1489	1	18	0	No	1	1	0	0	EP	N	0	3	4	0			CT2	Yes			0	0	1	0	1	0	0	0	0	Treatment Completed
1490	1	18	0	No	1	0	0	1	P-CD	N	0	2	4	0			CT2	Yes			0	0	1	0	1	0	0	0	0	Treatment Completed
1491	0	18	0	No	1	0	1	0	P-BC	N	0	2	3	1	1	1	CT1	Yes	Yes	Yes	0	0	1	0	1	1	0	0	0	Cured
1492	1	18	0	No	1	0	1	0	P-BC	N	0	2	3	1	1		CT1	Yes	Yes		0	0	1	0	1	1	0	0	0	Cured
1493	0	18	0	No	1	0	1	0	P-BC	N	0	2	1	0			CT2	Yes			0	0	1	0	1	1	0	0	0	Cured
1494	0	18	0	No	1	0	1	0	P-BC	N	0	2	3	0			CT2	Yes			0	0	1	0	1	1	0	0	0	Cured
1495	0	18	0	No	1	0	1	0	P-BC	N	0	2	3	0			CT2	Yes			0	0	1	0	1	1	0	0	0	Cured
1496	0	18	0	No	1	0	1	0	P-BC	N	0	2	3	0			CT2	Yes			0	0	1	0	1	1	0	0	0	Cured
1497	1	18	0	No	1	0	1	0	P-BC	N	0	2	1	0			CT2	Yes			0	0	1	0	1	1	0	0	0	Cured
1498	1	18	0	No	1	0	1	0	P-BC	N	0	2	1	0			CT2	Yes			0	0	1	0	1	1	0	0	0	Cured
1499	1	18	0	No	1	0	1	0	P-BC	N	0	2	1	0			CT2	Yes			0	0	1	0	1	1	0	0	0	Cured
1500	1	18	0	No	1	0	1	0	P-BC	N	0	2	1	0			CT2	Yes			0	0	1	0	1	1	0	0	0	Cured
1501	1	18	0	No	1	0	1	0	P-BC	N	0	2	3	0			CT2	Yes			0	0	1	0	1	1	0	0	0	Cured
1502	1	18	0	No	1	0	1	0	P-BC	N	0	2	3	0			CT2	Yes			0	0	1	0	1	1	0	0	0	Cured
1503	1	18	0	No	1	0	1	0	P-BC	N	0	3	1	0			CT2	Yes			0	0	1	0	1	1	0	0	0	Cured
1504	0	18	0	No	1	0	1	0	P-BC	R	1	2	1	0			CT2	Yes			0	0	1	0	1	1	0	0	0	Cured
1505	1	18	0	No	1	0	1	0	P-BC	R	1	3	1	0			CT2	Yes			0	0	1	0	1	1	0	0	0	Cured
1506	0	18	0	No	1	0	1	0	P-BC	N	0	2	3	0			CT2	Yes			0	0	1	0	0	0	0	1	0	Failure
1507	0	18	0	No	1	1	0	0	EP	N	0	2	3	1	1	1	CT1	Yes	Yes	Yes	0	0	1	1	0	0	0	0	0	Lost to folow up
1508	1	18	0	No	1	1	0	0	EP	N	0	3	1	0			CT2	Yes			0	0	1	1	0	0	0	0	0	Lost to folow up
1509	0	18	0	No	1	0	1	0	P-BC	N	0	2	3	0			CT2	No			0	0	1	1	0	0	0	0	0	Lost to folow up
1510	1	18	0	No	1	0	1	0	P-BC	N	0	2	3	0			CT2	Yes			0	0	1	1	0	0	0	0	0	Lost to folow up
1511	1	18	0	No	1	0	1	0	P-BC	N	0	3	1	0			CT2	Yes			0	0	1	1	0	0	0	0	0	Lost to folow up
1512	1	18	0	No	1	0	0	1	P-CD	N	0	2	3	0			CT2	Yes			0	0	1	1	0	0	0	0	0	Lost to folow up
1513	0	18	0	No	1	1	0	0	EP	N	0	2	3	0			CT2	Yes			0	0	1	0	1	0	0	0	0	Treatment Completed
1514	0	18	0	No	1	1	0	0	EP	N	0	2	3	0			CT2	Yes			0	0	1	0	1	0	0	0	0	Treatment Completed
1515	1	18	0	No	1	1	0	0	EP	N	0	3	1	0			CT2	Yes			0	0	1	0	1	0	0	0	0	Treatment Completed
1516	0	18	0	No	1	0	0	1	P-CD	N	0	3	1	0			CT2	Yes			0	0	1	0	1	0	0	0	0	Treatment Completed
1517	0	18	0	No	1	0	0	1	P-CD	N	0	3	1	0			CT2	Yes			3	0	1	0	1	0	0	0	0	Treatment Completed
1518	1	18	0	No	1	0	0	1	P-CD	N	0	2	1	0			CT2	Yes			0	0	1	0	1	0	0	0	0	Treatment Completed
1519	1	18	0	No	1	0	1	0	P-BC	N	0	2	2	1	1	1	CT1	Yes	Yes	Yes	0	0	1	0	0	0	0	0	1	Died
1520	0	18	0	No	1	0	1	0	P-BC	N	0	3	2	0			CT2	Yes			0	0	1	0	1	1	0	0	0	Cured
1521	0	18	0	No	1	0	1	0	P-BC	N	0	3	4	0			CT2	Yes			0	0	1	0	1	1	0	0	0	Cured
1522	1	18	0	No	1	0	1	0	P-BC	N	0	3	4	0			CT2	Yes			0	0	1	0	1	1	0	0	0	Cured
1523	0	18	0	No	1	0	1	0	P-BC	R	1	3	4	0			CT2	Yes			0	0	1	0	1	1	0	0	0	Cured
1524	1	18	0	No	1	0	1	0	P-BC	N	0	3	4	0			CT2	Yes			0	0	1	0	0	0	0	1	0	Failure
1525	1	18	0	No	1	0	0	1	P-CD	N	0	3	1	0			CT2	Yes			0	0	1	0	1	0	0	0	0	Treatment Completed
1526	0	18	0	No	0	0	1	0	P-BC	N	0	2	4	1	1	1	CT1	Yes	Yes	Yes	0	0	1	0	1	1	0	0	0	Cured
1527	1	18	0	No	0	0	1	0	P-BC	N	0	3	3	1	1	1	CT1	Yes	Yes	Yes	0	0	1	0	1	1	0	0	0	Cured
1528	1	18	0	No	0	0	1	0	P-BC	N	0	2	4	0			CT2	Yes			0	0	1	0	1	1	0	0	0	Cured
1529	0	18	0	No	0	0	1	0	P-BC	N	0	3	1	0			CT2	Yes			1	0	1	0	1	1	0	0	0	Cured
1530	1	18	0	No	0	0	1	0	P-BC	N	0	3	3	0			CT2	Yes			0	0	1	0	1	1	0	0	0	Cured
1531	1	18	0	No	0	0	1	0	P-BC	N	0	3	3	0			CT2	Yes			1	0	1	0	1	1	0	0	0	Cured
1532	1	18	0	No	0	0	1	0	P-BC	N	0	2	4	1	1	1	CT1	Yes	Yes	Yes	0	0	1	0	0	0	0	0	1	Died
1533	0	18	0	No	0	1	0	0	EP	N	0	2	2	0			CT2	Yes			0	0	1	0	1	0	0	0	0	Treatment Completed
1534	1	18	0	No	0	1	0	0	EP	N	0	2	4	0			CT2	Yes			1	0	1	0	1	0	0	0	0	Treatment Completed
1535	0	18	0	No	0	0	0	1	P-CD	N	0	3	1	0			CT2	Yes			0	0	1	0	1	0	0	0	0	Treatment Completed
1536	0	18	0	No	0	0	1	0	P-BC	N	0	2	3	1	1	1	CT1	Yes	Yes	Yes	0	0	1	0	1	1	0	0	0	Cured
1537	1	18	0	No	0	0	1	0	P-BC	N	0	2	3	0			CT2	Yes			0	0	1	0	1	1	0	0	0	Cured
1538	1	18	0	No	0	0	0	1	P-CD	N	0	2	3	0			CT2	Yes			0	0	1	0	1	0	0	0	0	Treatment Completed
1539	0	18	0	No	1	0	1	0	P-BC	N	0	3	3	0			CT2	Yes			0	0	1	0	1	1	0	0	0	Cured
1540	0	18	0	No	1	0	1	0	P-BC	N	0	3	3	0			CT2	Yes			0	0	1	0	1	1	0	0	0	Cured
1541	0	18	0	No	0	0	1	0	P-BC	N	0	2	1	0			CT2	Yes			0	0	1	0	1	1	0	0	0	Cured
1542	0	18	0	No	0	0	1	0	P-BC	N	0	2	2	0			CT2	Yes			0	0	1	0	1	1	0	0	0	Cured
1543	0	18	0	No	0	0	1	0	P-BC	N	0	2	4	0			CT2	Yes			0	0	1	0	1	1	0	0	0	Cured
1544	0	18	0	No	0	0	1	0	P-BC	N	0	2	4	0			CT2	Yes			0	0	1	0	1	1	0	0	0	Cured
1545	0	18	0	No	0	0	1	0	P-BC	N	0	2	4	0			CT2	Yes			0	0	1	0	1	1	0	0	0	Cured
1546	1	18	0	No	0	0	1	0	P-BC	N	0	2	4	0			CT2	Yes			0	0	1	0	1	1	0	0	0	Cured
1547	0	18	0	No	0	1	0	0	EP	N	0	2	4	0			CT2	Yes			0	0	1	0	1	0	0	0	0	Treatment Completed
1548	1	18	0	No	0	0	0	1	P-CD	N	0	2	2	0			CT2	Yes			0	0	1	0	1	0	0	0	0	Treatment Completed
1549	0	18	0	No	0	0	1	0	P-BC	N	0	3	2	0			CT2	Yes			0	0	1	0	1	0	0	0	0	Treatment Completed
1550	0	18	0	No	0	1	0	0	EP	N	0	3	2	1	1	1	CT1	Yes	Yes	Yes	0	0	1	1	0	0	0	0	0	Lost to folow up
1551	0	18	0	No	1	0	1	0	P-BC	N	0	2	3	1	1	1	CT1	Yes	Yes	Yes	0	0	1	0	1	1	0	0	0	Cured
1552	0	18	0	No	1	0	1	0	P-BC	N	0	1	0	0			CT2	Yes			0	0	1	0	1	1	0	0	0	Cured
1553	0	18	0	No	1	0	1	0	P-BC	N	0	1	0	0			CT2	Yes			0	0	1	0	1	1	0	0	0	Cured
1554	1	18	0	No	1	0	0	1	P-CD	N	0	1	4	1	1	1	CT1	Yes	Yes	Yes	0	0	1	0	0	0	0	0	1	Died
1555	1	18	0	No	1	0	0	1	P-CD	N	0	1	0	0			CT2	Yes			0	0	1	0	1	0	0	0	0	Treatment Completed
1556	0	18	0	No	1	0	1	0	P-BC	N	0	1	0	0			CT2	Yes			0	0	1	0	1	1	0	0	0	Cured
1557	1	18	0	No	1	0	0	1	P-CD	N	0	3	1	0			CT2	Yes			0	0	1	0	1	0	0	0	0	Treatment Completed
1558	0	18	0	No	1	0	0	1	P-CD	N	0	2	3	0			CT2	Yes			0	0	1	0	1	0	0	0	0	Treatment Completed
1559	1	18	0	No	0	0	1	0	P-BC	N	0	3	3	0			CT2	Yes			0	0	1	0	0	0	1	0	0	Transfered Out
1560	0	18	0	No	1	0	1	0	P-BC	N	0	2	1	0			CT2	Yes			2	0	1	0	1	1	0	0	0	Cured
1561	1	18	0	No	1	0	1	0	P-BC	N	0	3	1	0			CT2	Yes			0	0	1	0	1	1	0	0	0	Cured
1562	1	18	0	No	1	0	1	0	P-BC	N	0	3	2	0			CT2	Yes			0	0	1	0	1	1	0	0	0	Cured
1563	0	18	0	No	1	0	1	0	P-BC	N	0	1	0	0			CT2	Yes			0	0	0	0	1	1	0	0	0	Cured
1564	1	18	0	No	1	0	1	0	P-BC	N	0	1	4	0			CT2				0	0	0	0	1	1	0	0	0	Cured
1565	0	18	0	No	1	0	0	1	P-CD	N	0	1	4	1	1	1	CT1	No	No	Yes	0	0	0	0	0	0	0	0	1	Died
1566	1	18	0	No	1	0	1	0	P-BC	N	0	2	0	0			CT2	Yes			0	0	0	1	0	0	0	0	0	Lost to folow up
1567	0	18	0	No	1	0	1	0	P-BC	N	0	1	0	0			CT2	Yes			0	0	0	0	1	0	0	0	0	Treatment Completed
1568	0	18	0	No	1	0	0	1	P-CD	N	0	2	0	0			CT2	Yes			0	0	0	0	1	0	0	0	0	Treatment Completed
1569	0	18	0	No	0	0	1	0	P-BC	N	0	2	1	1	1		CT1	Yes	Yes		0	0	0	1	0	0	0	0	0	Lost to folow up
1570	1	18	0	No	0	0	1	0	P-BC	N	0	3	1	0			CT2	Yes			0	0	0	0	1	0	0	0	0	Treatment Completed
1571	1	18	0	No	0	0	0	1	P-CD	N	0	2	4	0			CT2	Yes			0	0	0	0	1	0	0	0	0	Treatment Completed
1572	0	18	0	No	1	0	0	1	P-CD	N	0	3	1	0			CT2	Yes			0	0	0	0	1	0	0	0	0	Treatment Completed
1573	1	18	0	No	1	0	1	0	P-BC	N	0	2	1	1	1		CT1	Yes	Yes		0	0	0	0	1	1	0	0	0	Cured
1574	1	18	0	No	1	0	0	1	P-CD	N	0	2	1	0			CT2				0	0	0	0	1	0	0	0	0	Treatment Completed
1575	0	18	0	No	0	0	1	0	P-BC	F	1	2	4	1	1	1	CT1	Yes	Yes	Yes	0	0	0	0	1	1	0	0	0	Cured
1576	0	18	0	No	0	0	1	0	P-BC	N	0	3	1	1	1	1	CT1	Yes	Yes	Yes	0	0	0	0	1	1	0	0	0	Cured
1577	0	18	0	No	0	0	1	0	P-BC	N	0	3	2	1	1	1	CT1	Yes	Yes	Yes	0	0	0	0	1	1	0	0	0	Cured
1578	0	18	0	No	0	0	1	0	P-BC	N	0	2	1	0			CT2				0	0	0	0	1	1	0	0	0	Cured
1579	1	18	0	No	0	0	1	0	P-BC	N	0	2	1	0			CT2	Yes			0	0	0	0	1	1	0	0	0	Cured
1580	1	18	0	No	0	1	0	0	EP	N	0	2	2	0			CT2	Yes			0	0	0	0	0	0	1	0	0	Transfered Out
1581	1	18	0	No	0	0	1	0	P-BC	N	0	2	2	0			CT2	Yes			0	0	0	0	1	1	0	0	0	Cured
1582	0	18	0	No	1	0	1	0	P-BC	N	0	3	3	1	1	1	CT1	Yes	Yes	Yes	0	0	0	0	0	0	0	0	1	Died
1583	0	18	0	No	1	0	1	0	P-BC	N	0	2	2	1	1	1	CT1	Yes	Yes	Yes	0	0	0	0	1	1	0	0	0	Cured
1584	0	18	0	No	1	0	1	0	P-BC	N	0	2	1	0			CT2	Yes			0	0	0	0	1	1	0	0	0	Cured
1585	0	18	0	No	1	0	1	0	P-BC	N	0	2	1	0			CT2	Yes			0	0	0	0	1	1	0	0	0	Cured
1586	1	18	0	No	1	0	1	0	P-BC	N	0	2	1	0			CT2	Yes			0	0	0	0	1	1	0	0	0	Cured
1587	1	18	0	No	1	0	1	0	P-BC	N	0	2	2	0			CT2	Yes			0	0	0	0	1	1	0	0	0	Cured
1588	1	18	0	No	1	0	1	0	P-BC	N	0	2	3	0			CT2	Yes			0	0	0	0	1	1	0	0	0	Cured
1589	1	18	0	No	1	0	1	0	P-BC	N	0	2	3	0			CT2	Yes			0	0	0	1	0	0	0	0	0	Lost to folow up
1590	1	18	0	No	1	0	0	1	P-CD	N	0	2	4	0			CT2	Yes			0	0	0	0	1	0	0	0	0	Treatment Completed
1591	0	18	0	No	0	1	0	0	EP	N	0	2	1	1	1	1	CT1	Yes	Yes	Yes	0	0	0	1	0	0	0	0	0	Lost to folow up
1592	1	18	0	No	1	1	0	0	EP	N	0	3	2	0			CT2	Yes			0	0	0	0	1	0	0	0	0	Treatment Completed
1593	1	18	0	No	0	0	0	1	P-CD	N	0	2	3	0			CT2				0	0	0	0	1	0	0	0	0	Treatment Completed
1594	1	18	0	No	0	0	0	1	P-CD	N	0	2	1	0			CT2				0	0	0	0	1	0	0	0	0	Treatment Completed
1595	0	18	0	No	1	0	1	0	P-BC	N	0	2	3	0			CT2	Yes			0	0	0	0	0	0	0	1	0	Failure
1596	1	18	0	No	1	0	1	0	P-BC	N	0	2	4	1	1	1	CT1	Yes	Yes	Yes	0	0	0	0	1	1	0	0	0	Cured
1597	0	18	0	No	1	0	1	0	P-BC	N	0	2	2	0			CT2	Yes			0	0	0	0	1	1	0	0	0	Cured
1598	0	18	0	No	1	0	1	0	P-BC	N	0	3	2	0			CT2	Yes			0	0	0	0	1	1	0	0	0	Cured
1599	0	18	0	No	1	0	1	0	P-BC	N	0	3	3	0			CT2	Yes			0	0	0	0	1	1	0	0	0	Cured
1600	1	18	0	No	1	0	1	0	P-BC	N	0	2	2	0			CT2	Yes			0	0	0	0	1	1	0	0	0	Cured
1601	1	18	0	No	1	0	1	0	P-BC	N	0	2	2	0			CT2	Yes			0	0	0	0	1	1	0	0	0	Cured
1602	1	18	0	No	1	0	1	0	P-BC	N	0	2	2	0			CT2	Yes			0	0	0	0	1	1	0	0	0	Cured
1603	1	18	0	No	1	0	1	0	P-BC	N	0	2	2	0			CT2	Yes			0	0	0	0	1	1	0	0	0	Cured
1604	1	18	0	No	1	0	1	0	P-BC	N	0	3	2	0			CT2	Yes			0	0	0	0	1	1	0	0	0	Cured
1605	1	18	0	No	1	0	1	0	P-BC	N	0	3	2	0			CT2	Yes			0	0	0	0	1	1	0	0	0	Cured
1606	1	18	0	No	1	0	1	0	P-BC	N	0	3	2	0			CT2	Yes			0	0	0	0	1	1	0	0	0	Cured
1607	1	18	0	No	1	0	1	0	P-BC	N	0	3	3	0			CT2	Yes			0	0	0	0	1	1	0	0	0	Cured
1608	1	18	0	No	1	0	1	0	P-BC	R	1	3	2	0			CT2	Yes			0	0	0	0	1	1	0	0	0	Cured
1609	0	18	0	No	1	1	0	0	EP	N	0	2	2	0			CT2	Yes			0	0	0	0	1	0	0	0	0	Treatment Completed
1610	1	18	0	No	1	1	0	0	EP	N	0	2	2	0			CT2	Yes			0	2	0	0	1	0	0	0	0	Treatment Completed
1611	1	18	0	No	1	1	0	0	EP	N	0	2	2	0			CT2	Yes			0	0	0	0	1	0	0	0	0	Treatment Completed
1612	1	18	0	No	1	1	0	0	EP	N	0	2	4	0			CT2	Yes			0	0	0	0	1	0	0	0	0	Treatment Completed
1613	0	18	0	No	1	0	1	0	P-BC	N	0	3	3	0			CT2	Yes			0	0	0	0	1	0	0	0	0	Treatment Completed
1614	0	18	0	No	1	0	1	0	P-BC	N	0	3	4	0			CT2	Yes			0	0	0	0	1	0	0	0	0	Treatment Completed
1615	1	18	0	No	1	0	1	0	P-BC	N	0	3	3	0			CT2	Yes			0	0	0	0	1	0	0	0	0	Treatment Completed
1616	1	18	0	No	1	0	0	1	P-CD	N	0	2	4	0			CT2	Yes			0	0	0	0	1	0	0	0	0	Treatment Completed
1617	0	18	0	No	1	0	1	0	P-BC	N	0	1	4	0			CT2				0	0	0	0	1	1	0	0	0	Cured
1618	0	18	0	No	1	0	1	0	P-BC	N	0	1	4	0			CT2	Yes			0	0	0	0	1	1	0	0	0	Cured
1619	0	18	0	No	1	0	1	0	P-BC	N	0	2	3	0			CT2	Yes			0	0	0	0	1	1	0	0	0	Cured
1620	0	18	0	No	1	0	1	0	P-BC	N	0	3	1	0			CT2	Yes			0	0	0	0	1	1	0	0	0	Cured
1621	1	18	0	No	1	0	1	0	P-BC	N	0	2	1	0			CT2	Yes			0	0	0	0	1	1	0	0	0	Cured
1622	1	18	0	No	1	0	1	0	P-BC	N	0	2	3	0			CT2	Yes			0	0	0	0	1	1	0	0	0	Cured
1623	1	18	0	No	1	0	0	1	P-CD	N	0	2	1	0			CT2	Yes			0	0	0	0	0	0	1	0	0	Transfered Out
1624	1	18	0	No	1	1	0	0	EP	N	0	2	3	0			CT2	Yes			0	0	0	0	1	0	0	0	0	Treatment Completed
1625	1	18	0	No	1	0	1	0	P-BC	N	0	2	3	0			CT2	Yes			0	0	0	0	1	0	0	0	0	Treatment Completed
1626	0	18	0	No	0	0	1	0	P-BC	N	0	2	2	0			CT2				0	0	0	0	1	1	0	0	0	Cured
1627	0	18	0	No	0	0	1	0	P-BC	N	0	2	3	0			CT2	Yes			0	0	0	0	1	1	0	0	0	Cured
1628	1	18	0	No	0	0	1	0	P-BC	N	0	3	1	1	1	1	CT1	Yes	Yes	Yes	0	0	0	0	1	0	0	0	0	Treatment Completed
1629	1	18	0	No	0	0	1	0	P-BC	N	0	2	3	0			CT2	Yes			0	0	0	0	1	1	0	0	0	Cured
1630	1	18	0	No	0	0	1	0	P-BC	N	0	2	4	0			CT2	Yes			0	0	0	0	1	0	0	0	0	Treatment Completed
1631	1	18	0	No	0	1	0	0	EP	N	0	3	2	0			CT2	Yes			0	0	0	1	0	0	0	0	0	Lost to folow up
1632	1	18	0	No	1	0	1	0	P-BC	N	0	1	0	0			CT2	Yes			0	0	0	0	1	1	0	0	0	Cured
1633	1	18	0	No	1	1	0	0	EP	N	0	1	4	0			CT2	Yes			0	0	0	1	0	0	0	0	0	Lost to folow up
1634	1	19	0	No	1	0	0	1	P-CD	N	0	1	4	0			CT2	Yes			0	0	1	0	0	0	1	0	0	Transfered Out
1635	1	19	0	No	1	1	0	0	EP	N	0	1	0	0			CT2	Yes			0	0	1	0	1	0	0	0	0	Treatment Completed
1636	0	19	0	No	1	0	1	0	P-BC	N	0	2	0	0			CT2	Yes			1	0	1	0	1	0	0	0	0	Treatment Completed
1637	0	19	0	No	0	0	1	0	P-BC	N	0	3	1	1	1	1	CT1	Yes	Yes	Yes	0	0	1	0	1	1	0	0	0	Cured
1638	1	19	0	No	0	0	1	0	P-BC	N	0	2	4	1	1	1	CT1	Yes	Yes	Yes	1	0	1	0	1	1	0	0	0	Cured
1639	0	19	0	No	0	0	1	0	P-BC	N	0	3	3	0			CT2	Yes			2	0	1	0	1	1	0	0	0	Cured
1640	1	19	0	No	0	0	1	0	P-BC	L	1	2	3	1	1	1	CT1	Yes	Yes	Yes	0	0	1	1	0	0	0	0	0	Lost to folow up
1641	0	19	0	No	0	1	0	0	EP	N	0	2	2	1	1	1	CT1	Yes	Yes	Yes	0	0	1	0	1	0	0	0	0	Treatment Completed
1642	1	19	0	No	0	1	0	0	EP	N	0	2	2	1	1	1	CT1	Yes	Yes	Yes	0	0	1	0	1	0	0	0	0	Treatment Completed
1643	0	19	0	No	0	0	0	1	P-CD	N	0	2	4	1	1	1	CT1	Yes	Yes	Yes	0	0	1	0	1	0	0	0	0	Treatment Completed
1644	0	19	0	No	1	0	1	0	P-BC	N	0	3	2	0			CT2	Yes			0	0	1	0	1	1	0	0	0	Cured
1645	0	19	0	No	0	0	1	0	P-BC	N	0	2	2	1	1	1	CT1	Yes	Yes	Yes	0	0	1	0	1	1	0	0	0	Cured
1646	0	19	0	No	0	0	1	0	P-BC	N	0	3	4	1	1	1	CT1	Yes	Yes	Yes	0	0	1	0	1	1	0	0	0	Cured
1647	1	19	0	No	0	1	0	0	EP	N	0	2	4	1	1	1	CT1	Yes	Yes	Yes	0	0	1	0	0	0	0	0	1	Died
1648	0	19	0	No	0	0	0	1	P-CD	N	0	3	3	0			CT2	Yes			1	0	1	0	1	0	0	0	0	Treatment Completed
1649	0	19	0	No	0	0	1	0	P-BC	N	0	3	1	0			CT2	Yes			0	0	1	0	1	1	0	0	0	Cured
1650	0	19	0	No	0	0	1	0	P-BC	N	0	3	1	0			CT2	Yes			0	0	1	0	1	1	0	0	0	Cured
1651	1	19	0	No	1	0	1	0	P-BC	N	0	2	3	0			CT2				0	0	1	0	1	1	0	0	0	Cured
1652	1	19	0	No	1	0	1	0	P-BC	N	0	2	4	0			CT2	Yes			0	0	1	0	1	1	0	0	0	Cured
1653	1	19	0	No	1	0	1	0	P-BC	N	0	2	4	0			CT2	Yes			0	0	1	0	1	1	0	0	0	Cured
1654	1	19	0	No	1	1	0	0	EP	N	0	2	3	0			CT2	Yes			0	0	1	1	0	0	0	0	0	Lost to folow up
1655	0	19	0	No	1	0	1	0	P-BC	N	0	2	4	0			CT2	Yes			0	0	1	0	1	0	0	0	0	Treatment Completed
1656	0	19	0	No	0	0	0	1	P-CD	N	0	2	1	1	1	1	CT1	Yes	Yes	Yes	0	0	1	1	0	0	0	0	0	Lost to folow up
1657	0	19	0	No	0	0	1	0	P-BC	N	0	2	3	1	1	1	CT1	Yes	Yes	Yes	0	0	1	0	1	1	0	0	0	Cured
1658	1	19	0	No	0	0	1	0	P-BC	N	0	2	3	0			CT2	Yes			0	0	1	0	1	1	0	0	0	Cured
1659	1	19	0	No	0	1	0	0	EP	N	0	3	1	0			CT2	Yes			0	0	1	0	1	0	0	0	0	Treatment Completed
1660	0	19	0	No	0	0	1	0	P-BC	L	1	2	4	1	1	1	CT1	Yes	Yes	Yes	0	0	1	0	1	1	0	0	0	Cured
1661	1	19	0	No	0	0	1	0	P-BC	N	0	3	1	0			CT2	Yes			0	0	1	0	1	1	0	0	0	Cured
1662	1	19	0	No	0	0	1	0	P-BC	N	0	3	3	0			CT2				1	0	1	0	1	1	0	0	0	Cured
1663	1	19	0	No	0	0	0	1	P-CD	N	0	3	2	0			CT2	Yes			0	0	1	0	1	0	0	0	0	Treatment Completed
1664	0	19	0	No	1	0	1	0	P-BC	N	0	3	1	0			CT2	Yes			0	0	1	0	1	1	0	0	0	Cured
1665	0	19	0	No	1	0	1	0	P-BC	N	0	3	3	0			CT2	Yes			0	0	1	0	1	1	0	0	0	Cured
1666	0	19	0	No	1	0	1	0	P-BC	N	0	3	3	0			CT2	Yes			3	0	1	0	0	0	0	0	1	Died
1667	1	19	0	No	1	0	1	0	P-BC	N	0	3	4	0			CT2	Yes			0	0	1	0	0	0	0	0	1	Died
1668	1	19	0	No	1	0	1	0	P-BC	N	0	2	3	0			CT2	Yes			0	0	1	0	1	0	0	0	0	Treatment Completed
1669	0	19	0	No	0	0	1	0	P-BC	N	0	3	3	0			CT2	Yes			0	0	1	0	1	1	0	0	0	Cured
1670	1	19	0	No	0	0	1	0	P-BC	N	0	3	1	0			CT2	Yes			0	0	1	0	1	0	0	0	0	Treatment Completed
1671	0	19	0	No	0	0	0	1	P-CD	N	0	2	4	0			CT2	Yes			0	0	1	0	1	0	0	0	0	Treatment Completed
1672	0	19	0	No	0	0	1	0	P-BC	N	0	2	1	0			CT2	Yes			0	0	1	0	1	1	0	0	0	Cured
1673	1	19	0	No	0	0	1	0	P-BC	N	0	2	1	0			CT2	Yes			0	0	1	0	1	1	0	0	0	Cured
1674	1	19	0	No	1	0	1	0	P-BC	N	0	2	3	1	1	1	CT1	Yes	Yes	Yes	0	0	1	0	1	1	0	0	0	Cured
1675	1	19	0	No	1	0	1	0	P-BC	L	1	3	2	0			CT2	Yes			0	0	1	0	1	1	0	0	0	Cured
1676	0	19	0	No	1	0	1	0	P-BC	N	0	2	4	0			CT2	Yes			0	0	1	0	1	1	0	0	0	Cured
1677	0	19	0	No	1	0	1	0	P-BC	N	0	2	4	0			CT2	Yes			0	0	1	0	1	1	0	0	0	Cured
1678	0	19	0	No	1	0	1	0	P-BC	N	0	3	1	0			CT2	Yes			0	0	1	0	1	1	0	0	0	Cured
1679	0	19	0	No	1	0	1	0	P-BC	N	0	3	2	0			CT2	Yes			0	0	1	0	1	1	0	0	0	Cured
1680	0	19	0	No	1	0	1	0	P-BC	N	0	3	3	0			CT2	Yes			0	0	1	0	1	1	0	0	0	Cured
1681	1	19	0	No	1	0	1	0	P-BC	N	0	2	4	0			CT2	Yes			0	0	1	0	1	1	0	0	0	Cured
1682	1	19	0	No	1	0	1	0	P-BC	N	0	3	1	0			CT2	Yes			0	0	1	0	1	1	0	0	0	Cured
1683	1	19	0	No	1	0	1	0	P-BC	N	0	3	1	0			CT2	Yes			0	0	1	0	1	1	0	0	0	Cured
1684	1	19	0	No	1	0	1	0	P-BC	N	0	3	1	0			CT2	Yes			0	0	1	0	1	1	0	0	0	Cured
1685	1	19	0	No	1	0	1	0	P-BC	N	0	3	2	0			CT2	Yes			0	0	1	0	1	1	0	0	0	Cured
1686	1	19	0	No	1	0	1	0	P-BC	N	0	3	2	0			CT2	Yes			0	0	1	0	1	1	0	0	0	Cured
1687	1	19	0	No	1	0	1	0	P-BC	N	0	3	3	0			CT2	Yes			0	0	1	0	1	1	0	0	0	Cured
1688	1	19	0	No	1	0	1	0	P-BC	N	0	3	3	0			CT2	Yes			0	0	1	0	1	1	0	0	0	Cured
1689	0	19	0	No	1	0	1	0	P-BC	N	0	3	3	1	1	1	CT1	Yes	Yes	Yes	0	0	1	1	0	0	0	0	0	Lost to folow up
1690	0	19	0	No	1	0	0	1	P-CD	N	0	3	1	1	1	1	CT1	Yes	Yes	Yes	0	0	1	0	1	0	0	0	0	Treatment Completed
1691	1	19	0	No	1	0	1	0	P-BC	R	1	3	3	0			CT2	Yes			0	0	1	0	1	0	0	0	0	Treatment Completed
1692	1	19	0	No	1	0	1	0	P-BC	N	0	3	4	0			CT2	Yes			0	0	1	0	1	1	0	0	0	Cured
1693	0	19	0	No	1	0	0	1	P-CD	N	0	3	4	0			CT2	Yes			0	0	1	0	1	0	0	0	0	Treatment Completed
1694	0	19	0	No	1	0	1	0	P-BC	N	0	2	3	0			CT2	Yes			0	0	1	0	1	1	0	0	0	Cured
1695	1	19	0	No	1	0	1	0	P-BC	N	0	2	4	0			CT2	Yes			1	0	1	0	1	1	0	0	0	Cured
1696	1	19	0	No	1	0	1	0	P-BC	N	0	3	3	0			CT2	Yes			0	0	1	0	1	1	0	0	0	Cured
1697	0	19	0	No	1	0	1	0	P-BC	N	0	2	3	0			CT2	Yes			1	0	1	0	0	0	1	0	0	Transfered Out
1698	0	19	0	No	1	0	1	0	P-BC	F	1	2	3	0			CT2	Yes			0	0	1	0	1	0	0	0	0	Treatment Completed
1699	0	19	0	No	1	0	1	0	P-BC	N	0	2	4	0			CT2	Yes			0	0	1	0	1	1	0	0	0	Cured
1700	0	19	0	No	1	1	0	0	EP	N	0	2	2	1	1	1	CT1	Yes	Yes	Yes	0	0	1	1	0	0	0	0	0	Lost to folow up
1701	0	19	0	No	1	0	1	0	P-BC	N	0	2	1	0			CT2	Yes			0	0	1	0	1	1	0	0	0	Cured
1702	0	19	0	No	1	0	1	0	P-BC	N	0	3	3	0			CT2	Yes			0	0	1	0	1	1	0	0	0	Cured
1703	1	19	0	No	0	0	1	0	P-BC	N	0	3	2	0			CT2	Yes			0	0	1	0	1	1	0	0	0	Cured
1704	1	19	0	No	0	1	0	0	EP	N	0	3	4	0			CT2	Yes			1	0	1	0	1	0	0	0	0	Treatment Completed
1705	0	19	0	No	0	0	1	0	P-BC	N	0	3	3	0			CT2	Yes			1	0	1	0	1	1	0	0	0	Cured
1706	1	19	0	No	0	0	1	0	P-BC	N	0	3	2	0			CT2	Yes			0	0	1	0	1	1	0	0	0	Cured
1707	1	19	0	No	0	0	1	0	P-BC	N	0	3	3	0			CT2	Yes			0	0	1	0	1	1	0	0	0	Cured
1708	1	19	0	No	0	0	1	0	P-BC	N	0	3	4	0			CT2	Yes			1	0	1	0	1	1	0	0	0	Cured
1709	0	19	0	No	0	0	0	1	P-CD	N	0	3	2	0			CT2	Yes			2	0	1	0	1	0	0	0	0	Treatment Completed
1710	1	19	0	No	0	0	0	1	P-CD	N	0	3	1	0			CT2	Yes			0	0	1	0	1	0	0	0	0	Treatment Completed
1711	1	19	0	No	1	0	1	0	P-BC	N	0	2	4	0			CT2	Yes			0	0	1	0	1	1	0	0	0	Cured
1712	0	19	0	No	0	0	1	0	P-BC	N	0	3	1	0			CT2	Yes			0	0	1	0	1	1	0	0	0	Cured
1713	0	19	0	No	0	0	1	0	P-BC	N	0	3	1	0			CT2	Yes			2	0	1	0	1	1	0	0	0	Cured
1714	0	19	0	No	0	0	1	0	P-BC	N	0	3	3	0			CT2	Yes			0	0	1	0	1	1	0	0	0	Cured
1715	1	19	0	No	0	0	1	0	P-BC	N	0	2	2	0			CT2	Yes			0	0	1	0	1	1	0	0	0	Cured
1716	1	19	0	No	0	0	1	0	P-BC	N	0	3	2	0			CT2	Yes			0	0	1	0	1	1	0	0	0	Cured
1717	1	19	0	No	0	0	1	0	P-BC	N	0	3	3	0			CT2	Yes			0	0	1	0	1	1	0	0	0	Cured
1718	1	19	0	No	0	0	0	1	P-CD	N	0	2	4	1	1	1	CT1	Yes	Yes	Yes	0	0	1	0	0	0	0	0	1	Died
1719	1	19	0	No	0	0	0	1	P-CD	N	0	3	3	1	1	1	CT1	Yes	Yes	Yes	0	0	1	0	1	0	0	0	0	Treatment Completed
1720	1	19	0	No	0	0	0	1	P-CD	N	0	3	1	0			CT2	Yes			0	0	1	0	1	0	0	0	0	Treatment Completed
1721	0	19	0	No	0	0	1	0	P-BC	N	0	3	3	0			CT2	Yes			0	0	1	0	1	1	0	0	0	Cured
1722	1	19	0	No	1	0	1	0	P-BC	N	0	2	2	1	1	1	CT1	Yes	Yes	Yes	7	0	1	0	1	1	0	0	0	Cured
1723	0	19	0	No	1	0	1	0	P-BC	N	0	3	3	1	1		CT1	Yes	Yes		0	0	1	0	1	1	0	0	0	Cured
1724	0	19	0	No	1	0	1	0	P-BC	N	0	3	3	1	1		CT1	Yes	Yes		0	0	1	0	1	1	0	0	0	Cured
1725	0	19	0		1	0	1	0	P-BC	N	0	2	1	1			CT1	Yes			0	0	1	0	1	1	0	0	0	Cured
1726	0	19	0	No	1	0	1	0	P-BC	N	0	2	2	0			CT2	Yes			0	0	1	0	1	1	0	0	0	Cured
1727	0	19	0	No	1	0	1	0	P-BC	N	0	2	4	0			CT2	Yes			1	0	1	0	1	1	0	0	0	Cured
1728	0	19	0	No	1	0	1	0	P-BC	N	0	3	2	0			CT2	Yes			0	0	1	0	1	1	0	0	0	Cured
1729	0	19	0	No	1	0	1	0	P-BC	N	0	3	2	0			CT2	Yes			0	0	1	0	1	1	0	0	0	Cured
1730	0	19	0	No	1	0	1	0	P-BC	N	0	3	3	0			CT2	Yes			0	0	1	0	1	1	0	0	0	Cured
1731	0	19	0	No	1	0	1	0	P-BC	N	0	3	3	0			CT2	Yes			1	0	1	0	1	1	0	0	0	Cured
1732	0	19	0	No	1	0	1	0	P-BC	N	0	3	4	0			CT2	Yes			0	0	1	0	1	1	0	0	0	Cured
1733	1	19	0	No	1	0	1	0	P-BC	N	0	2	2	0			CT2	Yes			1	0	1	0	1	1	0	0	0	Cured
1734	1	19	0	No	1	0	1	0	P-BC	N	0	2	4	0			CT2	Yes			0	0	1	0	1	1	0	0	0	Cured
1735	1	19	0	No	1	0	1	0	P-BC	N	0	3	2	0			CT2	Yes			0	0	1	0	1	1	0	0	0	Cured
1736	1	19	0	No	1	0	1	0	P-BC	N	0	3	2	0			CT2	Yes			0	0	1	0	1	1	0	0	0	Cured
1737	1	19	0	No	1	0	1	0	P-BC	N	0	3	2	0			CT2	Yes			0	0	1	0	1	1	0	0	0	Cured
1738	1	19	0	No	1	0	1	0	P-BC	N	0	3	3	0			CT2	Yes			0	0	1	0	1	1	0	0	0	Cured
1739	1	19	0	No	1	0	1	0	P-BC	N	0	3	3	0			CT2	Yes			0	0	1	0	1	1	0	0	0	Cured
1740	1	19	0	No	1	0	1	0	P-BC	N	0	3	4	0			CT2	Yes			0	0	1	0	1	1	0	0	0	Cured
1741	1	19	0	No	1	0	1	0	P-BC	N	0	3	4	0			CT2	Yes			0	0	1	0	1	1	0	0	0	Cured
1742	1	19	0		1	0	1	0	P-BC	N	0	2	1	0			CT2	Yes			0	0	1	0	1	1	0	0	0	Cured
1743	1	19	0	No	1	0	1	0	P-BC	R	1	3	2	0			CT2	Yes			0	0	1	0	0	0	0	0	1	Died
1744	1	19	0	No	1	0	1	0	P-BC	N	0	2	4	0			CT2	Yes			0	0	1	0	0	0	0	1	0	Failure
1745	1	19	0	No	1	0	0	1	P-CD	L	1	3	2	0			CT2				0	0	1	1	0	0	0	0	0	Lost to folow up
1746	0	19	0	No	1	1	0	0	EP	N	0	3	2	0			CT2	Yes			0	0	1	1	0	0	0	0	0	Lost to folow up
1747	1	19	0	No	1	0	0	1	P-CD	N	0	3	2	0			CT2	Yes			0	0	1	1	0	0	0	0	0	Lost to folow up
1748	1	19	0	No	1	0	1	0	P-BC	N	0	3	3	0			CT2	Yes			0	0	1	0	0	0	1	0	0	Transfered Out
1749	1	19	0	No	1	1	0	0	EP	N	0	3	4	1	1	1	CT1	Yes	Yes	Yes	0	0	1	0	1	0	0	0	0	Treatment Completed
1750	0	19	0	No	1	0	0	1	P-CD	N	0	2	4	1	1	1	CT1	Yes	Yes	Yes	1	0	1	0	1	0	0	0	0	Treatment Completed
1751	1	19	0	No	1	1	0	0	EP	L	1	2	2	0			CT2	Yes			0	0	1	0	1	0	0	0	0	Treatment Completed
1752	0	19	0	No	1	1	0	0	EP	N	0	3	4	0			CT2	Yes			0	0	1	0	1	0	0	0	0	Treatment Completed
1753	1	19	0	No	1	1	0	0	EP	N	0	2	2	0			CT2	Yes			0	0	1	0	1	0	0	0	0	Treatment Completed
1754	1	19	0	No	1	1	0	0	EP	N	0	3	2	0			CT2	Yes			0	0	1	0	1	0	0	0	0	Treatment Completed
1755	1	19	0	No	1	1	0	0	EP	N	0	3	2	0			CT2	Yes			0	0	1	0	1	0	0	0	0	Treatment Completed
1756	1	19	0	No	1	1	0	0	EP	N	0	3	2	0			CT2	Yes			0	0	1	0	1	0	0	0	0	Treatment Completed
1757	1	19	0	No	1	1	0	0	EP	N	0	3	2	0			CT2	Yes			0	0	1	0	1	0	0	0	0	Treatment Completed
1758	0	19	0	No	1	0	0	1	P-CD	N	0	2	4	0			CT2	Yes			0	0	1	0	1	0	0	0	0	Treatment Completed
1759	0	19	0	No	1	0	0	1	P-CD	N	0	3	4	0			CT2	Yes			1	0	1	0	1	0	0	0	0	Treatment Completed
1760	0	19	0	No	1	0	0	1	P-CD	N	0	3	4	0			CT2	Yes			2	0	1	0	1	0	0	0	0	Treatment Completed
1761	1	19	0	No	1	0	0	1	P-CD	N	0	2	4	0			CT2	Yes			0	0	1	0	1	0	0	0	0	Treatment Completed
1762	1	19	0	No	1	0	0	1	P-CD	N	0	3	2	0			CT2	Yes			0	0	1	0	1	0	0	0	0	Treatment Completed
1763	1	19	0	No	1	0	0	1	P-CD	N	0	3	4	0			CT2	Yes			1	0	1	0	1	0	0	0	0	Treatment Completed
1764	1	19	0	No	1	0	0	1	P-CD	N	0	3	4	0			CT2	Yes			2	0	1	0	1	0	0	0	0	Treatment Completed
1765	1	19	0	No	1	0	0	1	P-CD	N	0	3	4	0			CT2	Yes			0	0	1	0	1	0	0	0	0	Treatment Completed
1766	0	19	0	No	1	0	1	0	P-BC	N	0	3	1	1	1	1	CT1	Yes	Yes	Yes	5	0	1	0	1	1	0	0	0	Cured
1767	0	19	0	No	1	0	1	0	P-BC	N	0	3	1	1	1	1	CT1	Yes	Yes	Yes	0	0	1	0	1	1	0	0	0	Cured
1768	0	19	0	No	1	0	1	0	P-BC	N	0	2	1	0			CT2	Yes			0	0	1	0	1	1	0	0	0	Cured
1769	0	19	0	No	1	0	1	0	P-BC	N	0	2	1	0			CT2	Yes			0	0	1	0	1	1	0	0	0	Cured
1770	0	19	0	No	1	0	1	0	P-BC	N	0	2	3	0			CT2	Yes			0	0	1	0	1	1	0	0	0	Cured
1771	0	19	0	No	1	0	1	0	P-BC	N	0	2	3	0			CT2	Yes			0	0	1	0	1	1	0	0	0	Cured
1772	0	19	0	No	1	0	1	0	P-BC	N	0	2	3	0			CT2	Yes			0	0	1	0	1	1	0	0	0	Cured
1773	0	19	0	No	1	0	1	0	P-BC	N	0	3	1	0			CT2	Yes			0	0	1	0	1	1	0	0	0	Cured
1774	0	19	0	No	1	0	1	0	P-BC	N	0	3	1	0			CT2	Yes			0	0	1	0	1	1	0	0	0	Cured
1775	1	19	0	No	1	0	1	0	P-BC	N	0	2	1	0			CT2	Yes			0	0	1	0	1	1	0	0	0	Cured
1776	1	19	0	No	1	0	1	0	P-BC	N	0	2	3	0			CT2	Yes			0	0	1	0	1	1	0	0	0	Cured
1777	1	19	0	No	1	0	1	0	P-BC	N	0	3	1	0			CT2	Yes			0	0	1	0	1	1	0	0	0	Cured
1778	1	19	0	No	1	0	1	0	P-BC	N	0	3	1	0			CT2	Yes			1	0	1	0	1	1	0	0	0	Cured
1779	1	19	0	No	1	0	1	0	P-BC	N	0	3	1	0			CT2	Yes			0	0	1	0	1	1	0	0	0	Cured
1780	1	19	0	No	1	0	1	0	P-BC	N	0	3	1	0			CT2	Yes			0	0	1	0	1	1	0	0	0	Cured
1781	1	19	0	No	1	0	1	0	P-BC	N	0	3	1	0			CT2	Yes			0	0	1	0	1	1	0	0	0	Cured
1782	0	19	0	No	1	0	1	0	P-BC	N	0	2	3	0			CT2	Yes			0	0	1	0	0	0	0	0	1	Died
1783	0	19	0	No	1	1	0	0	EP	N	0	2	1	1	1	1	CT1	Yes	Yes	Yes	2	0	1	0	0	0	1	0	0	Transfered Out
1784	1	19	0	No	1	0	0	1	P-CD	N	0	2	1	0			CT2	Yes			0	0	1	0	0	0	1	0	0	Transfered Out
1785	0	19	0	No	1	1	0	0	EP	N	0	3	1	1	1	1	CT1	Yes	Yes	Yes	0	0	1	0	1	0	0	0	0	Treatment Completed
1786	0	19	0	No	1	1	0	0	EP	N	0	3	1	0			CT2	Yes			0	0	1	0	1	0	0	0	0	Treatment Completed
1787	1	19	0	No	1	0	1	0	P-BC	N	0	2	1	0			CT2	Yes			0	0	1	0	1	0	0	0	0	Treatment Completed
1788	1	19	0	No	1	0	0	1	P-CD	N	0	2	3	0			CT2	Yes			0	0	1	0	1	0	0	0	0	Treatment Completed
1789	1	19	0	No	1	0	0	1	P-CD	N	0	2	3	0			CT2	Yes			0	0	1	0	1	0	0	0	0	Treatment Completed
1790	1	19	0	No	1	0	0	1	P-CD	N	0	2	3	0			CT2	Yes			0	0	1	0	1	0	0	0	0	Treatment Completed
1791	1	19	0	No	1	0	0	1	P-CD	N	0	3	1	0			CT2	Yes			0	0	1	0	1	0	0	0	0	Treatment Completed
1792	0	19	0	No	1	0	1	0	P-BC	N	0	3	1	0			CT2	Yes			0	0	1	0	1	1	0	0	0	Cured
1793	0	19	0	No	1	0	1	0	P-BC	N	0	3	2	0			CT2	Yes			0	0	1	0	1	1	0	0	0	Cured
1794	0	19	0	No	1	0	1	0	P-BC	N	0	3	2	0			CT2	Yes			0	1	1	0	1	1	0	0	0	Cured
1795	1	19	0	No	1	0	1	0	P-BC	N	0	3	4	0			CT2	Yes			0	0	1	0	1	1	0	0	0	Cured
1796	1	19	0	No	1	0	1	0	P-BC	N	0	3	4	0			CT2	Yes			0	0	1	0	1	1	0	0	0	Cured
1797	0	19	0	No	1	0	1	0	P-BC	N	0	3	1	0			CT2	Yes			0	0	1	0	1	1	0	0	0	Cured
1798	1	19	0	No	1	0	1	0	P-BC	N	0	3	1	0			CT2	Yes			0	0	1	0	1	1	0	0	0	Cured
1799	1	19	0	No	1	0	1	0	P-BC	N	0	3	1	0			CT2	Yes			0	0	1	0	1	1	0	0	0	Cured
1800	0	19	0	No	1	0	0	1	P-CD	N	0	3	1	0			CT2				0	0	1	0	1	0	0	0	0	Treatment Completed
1801	0	19	0	No	0	0	1	0	P-BC	R	1	2	2	0			CT2	Yes			0	0	1	0	1	1	0	0	0	Cured
1802	0	19	0	No	0	0	1	0	P-BC	N	0	2	1	0			CT2	Yes			0	0	1	0	0	0	0	0	1	Died
1803	0	19	0	No	0	0	1	0	P-BC	N	0	3	2	0			CT2	Yes			0	0	1	0	1	1	0	0	0	Cured
1804	1	19	0	No	0	0	1	0	P-BC	N	0	3	3	0			CT2	Yes			0	0	1	0	1	1	0	0	0	Cured
1805	0	19	0	No	0	1	0	0	EP	N	0	3	1	0			CT2	Yes			0	0	1	0	1	0	0	0	0	Treatment Completed
1806	0	19	0	No	0	0	1	0	P-BC	N	0	2	2	0			CT2	Yes			0	0	1	0	1	1	0	0	0	Cured
1807	0	19	0	No	0	0	1	0	P-BC	N	0	2	4	0			CT2	Yes			0	0	1	0	1	1	0	0	0	Cured
1808	1	19	0	No	0	0	1	0	P-BC	N	0	3	3	0			CT2	Yes			0	0	1	0	1	1	0	0	0	Cured
1809	1	19	0	No	0	0	1	0	P-BC	L	1	3	2	0			CT2	Yes			0	0	1	0	0	0	0	0	1	Died
1810	1	19	0	No	0	1	0	0	EP	N	0	3	1	0			CT2	Yes			0	0	1	0	1	0	0	0	0	Treatment Completed
1811	0	19	0	No	0	0	0	1	P-CD	N	0	3	2	0			CT2	Yes			0	0	1	0	1	0	0	0	0	Treatment Completed
1812	0	19	0	No	0	0	1	0	P-BC	N	0	2	1	0			CT2	Yes			0	0	1	0	1	1	0	0	0	Cured
1813	1	19	0	No	0	0	1	0	P-BC	N	0	2	1	0			CT2	Yes			1	0	1	0	1	1	0	0	0	Cured
1814	1	19	0	No	0	0	1	0	P-BC	N	0	2	3	0			CT2	Yes			6	0	1	0	1	1	0	0	0	Cured
1815	1	19	0	No	0	0	1	0	P-BC	N	0	2	2	0			CT2	Yes			0	0	1	0	1	1	0	0	0	Cured
1816	1	19	0	No	0	0	1	0	P-BC	N	0	2	2	0			CT2	Yes			0	0	1	0	1	1	0	0	0	Cured
1817	0	19	0	No	0	0	1	0	P-BC	N	0	3	1	0			CT2	Yes			0	0	1	0	1	1	0	0	0	Cured
1818	0	19	0	No	1	0	1	0	P-BC	N	0	3	1	0			CT2	Yes			0	0	1	0	1	1	0	0	0	Cured
1819	0	19	0	No	0	0	1	0	P-BC	N	0	2	3	0			CT2				0	0	1	0	1	1	0	0	0	Cured
1820	0	19	0	No	0	0	1	0	P-BC	N	0	3	3	0			CT2	Yes			0	0	1	0	1	1	0	0	0	Cured
1821	1	19	0	No	0	0	1	0	P-BC	N	0	3	3	0			CT2	Yes			0	0	1	0	1	1	0	0	0	Cured
1822	1	19	0	No	0	0	1	0	P-BC	N	0	2	1	0			CT2	Yes			0	0	1	0	1	1	0	0	0	Cured
1823	0	19	0	No	0	1	0	0	EP	N	0	2	1	1	1	1	CT1	Yes	Yes	Yes	0	0	1	0	1	0	0	0	0	Treatment Completed
1824	0	19	0	No	0	0	1	0	P-BC	N	0	2	3	0			CT2	Yes			0	0	1	0	0	0	0	0	1	Died
1825	1	19	0	No	0	0	0	1	P-CD	N	0	3	1	0			CT2	Yes			0	0	1	0	1	0	0	0	0	Treatment Completed
1826	0	19	0	No	1	0	1	0	P-BC	R	1	2	4	0			CT2				0	0	1	0	1	1	0	0	0	Cured
1827	0	19	0	No	0	0	1	0	P-BC	N	0	3	4	1	1	1	CT1	Yes	Yes	Yes	0	0	1	0	1	0	0	0	0	Treatment Completed
1828	0	19	0	No	0	0	1	0	P-BC	N	0	2	2	0			CT2	Yes			0	0	1	0	1	1	0	0	0	Cured
1829	1	19	0	No	0	0	1	0	P-BC	N	0	3	1	0			CT2	Yes			0	0	1	0	1	1	0	0	0	Cured
1830	0	19	0	No	1	0	1	0	P-BC	N	0	1	4	0			CT2	Yes			0	0	1	0	1	1	0	0	0	Cured
1831	0	19	0	No	1	0	1	0	P-BC	N	0	1	0	0			CT2	Yes			0	0	1	0	1	1	0	0	0	Cured
1832	1	19	0	No	1	1	0	0	EP	N	0	1	0	0			CT2	Yes			0	0	1	0	0	0	1	0	0	Transfered Out
1833	1	19	0	No	1	0	1	0	P-BC	N	0	2	4	0			CT2	Yes			0	0	1	0	1	1	0	0	0	Cured
1834	1	19	0	No	0	0	1	0	P-BC	N	0	2	3	0			CT2	Yes			0	0	1	0	1	1	0	0	0	Cured
1835	1	19	0	No	0	0	1	0	P-BC	N	0	3	1	0			CT2	Yes			0	0	1	0	1	1	0	0	0	Cured
1836	1	19	0	No	1	1	0	0	EP	N	0	2	2	0			CT2				0	0	1	0	1	0	0	0	0	Treatment Completed
1837	1	19	0	No	1	0	1	0	P-BC	N	0	3	1	0			CT2	Yes			0	0	1	0	1	1	0	0	0	Cured
1838	1	19	0	No	1	0	1	0	P-BC	N	0	3	2	0			CT2	Yes			0	0	1	0	1	1	0	0	0	Cured
1839	1	19	0	No	1	0	1	0	P-BC	R	1	3	3	1	1	1	CT1	Yes	Yes	Yes	0	0	1	0	1	0	0	0	0	Treatment Completed
1840	0	19	0	No	1	0	1	0	P-BC	R	1	2	0	0			CT2	Yes			0	0	0	0	1	1	0	0	0	Cured
1841	0	19	0	No	1	1	0	0	EP	R	1	1	0	1	1	1	CT1	Yes	Yes	Yes	0	0	0	0	0	0	1	0	0	Transfered Out
1842	0	19	0	No	1	0	0	1	P-CD	N	0	1	4	1	1	1	CT1	Yes	No	Yes	0	0	0	0	1	0	0	0	0	Treatment Completed
1843	1	19	0	No	1	0	1	0	P-BC	N	0	1	0	0			CT2	Yes			0	0	0	0	1	0	0	0	0	Treatment Completed
1844	1	19	0	No	0	0	1	0	P-BC	N	0	2	1	1	1		CT1	Yes	Yes		0	0	0	1	0	0	0	0	0	Lost to folow up
1845	1	19	0	No	0	0	0	1	P-CD	N	0	2	2	0			CT2	Yes			0	0	0	1	0	0	0	0	0	Lost to folow up
1846	0	19	0	No	0	1	0	0	EP	N	0	2	2	0			CT2	Yes			0	0	0	0	1	0	0	0	0	Treatment Completed
1847	0	19	0	No	0	0	0	1	P-CD	N	0	2	4	0			CT2	Yes			0	0	0	0	1	0	0	0	0	Treatment Completed
1848	0	19	0	No	1	0	1	0	P-BC	N	0	3	3	0			CT2	Yes			0	5	0	0	1	1	0	0	0	Cured
1849	0	19	0	No	0	0	1	0	P-BC	N	0	2	2	1	1	1	CT1	Yes	Yes	Yes	0	0	0	0	1	1	0	0	0	Cured
1850	0	19	0	No	0	0	0	1	P-CD	N	0	2	3	1	1	1	CT1	Yes	Yes	Yes	0	0	0	1	0	0	0	0	0	Lost to folow up
1851	0	19	0	No	0	0	1	0	P-BC	N	0	2	2	1	1	1	CT1	Yes	Yes	Yes	0	0	0	0	1	0	0	0	0	Treatment Completed
1852	0	19	0	No	1	0	1	0	P-BC	N	0	2	2	1	1		CT1	Yes	Yes		0	0	0	0	1	1	0	0	0	Cured
1853	1	19	0	No	1	0	1	0	P-BC	N	0	2	3	0			CT2	Yes			0	0	0	0	0	0	0	0	1	Died
1854	1	19	0	No	1	0	1	0	P-BC	N	0	2	3	0			CT2	Yes			0	0	0	0	0	0	0	1	0	Failure
1855	0	19	0	No	0	0	1	0	P-BC	N	0	2	3	0			CT2				0	0	0	0	1	1	0	0	0	Cured
1856	0	19	0	No	1	0	1	0	P-BC	N	0	3	2	0			CT2	Yes			0	0	0	0	1	1	0	0	0	Cured
1857	1	19	0	No	1	0	1	0	P-BC	N	0	2	1	0			CT2	Yes			0	0	0	0	1	1	0	0	0	Cured
1858	0	19	0	No	1	0	1	0	P-BC	N	0	2	3	0			CT2	Yes			0	0	0	0	1	0	0	0	0	Treatment Completed
1859	1	19	0	No	1	0	0	1	P-CD	N	0	2	1	0			CT2	Yes			0	0	0	0	1	0	0	0	0	Treatment Completed
1860	1	19	0	No	1	0	1	0	P-BC	N	0	2	3	0			CT2	Yes			0	0	0	0	0	0	1	0	0	Transfered Out
1861	1	19	0	No	0	0	1	0	P-BC	N	0	3	3	0			CT2	Yes			0	0	0	0	1	0	0	0	0	Treatment Completed
1862	1	19	0	No	1	0	1	0	P-BC	N	0	2	3	1	1	1	CT1	Yes	Yes	Yes	0	0	0	0	1	1	0	0	0	Cured
1863	0	19	0	No	0	0	0	1	P-CD	N	0	2	3	0			CT2	Yes			0	0	0	0	1	0	0	0	0	Treatment Completed
1864	0	19	0	No	0	0	1	0	P-BC	N	0	3	2	0			CT2	Yes			0	0	0	0	1	1	0	0	0	Cured
1865	1	19	0	No	1	0	1	0	P-BC	N	0	2	3	0			CT2	Yes			0	0	0	0	1	1	0	0	0	Cured
1866	1	19	0	No	1	0	1	0	P-BC	N	0	2	3	0			CT2	Yes			0	0	0	0	1	1	0	0	0	Cured
1867	0	19	0	No	1	0	1	0	P-BC	N	0	2	2	1	1	1	CT1	Yes	Yes	Yes	0	0	0	0	1	1	0	0	0	Cured
1868	0	19	0	No	1	0	1	0	P-BC	N	0	2	2	0			CT2	Yes			0	0	0	0	1	1	0	0	0	Cured
1869	0	19	0	No	1	0	1	0	P-BC	N	0	2	4	0			CT2	Yes			0	0	0	0	1	1	0	0	0	Cured
1870	0	19	0	No	1	0	1	0	P-BC	N	0	3	2	0			CT2	Yes			0	0	0	0	1	1	0	0	0	Cured
1871	1	19	0	No	1	0	1	0	P-BC	N	0	3	2	0			CT2	No			0	0	0	0	0	0	0	0	1	Died
1872	1	19	0	No	1	1	0	0	EP	N	0	3	2	1	1	1	CT1	Yes	Yes	Yes	0	0	0	1	0	0	0	0	0	Lost to folow up
1873	0	19	0	No	1	0	1	0	P-BC	N	0	2	4	0			CT2	Yes			0	0	0	1	0	0	0	0	0	Lost to folow up
1874	1	19	0	No	1	0	1	0	P-BC	N	0	2	2	0			CT2	Yes			0	0	0	1	0	0	0	0	0	Lost to folow up
1875	1	19	0	No	1	0	1	0	P-BC	N	0	2	2	0			CT2	Yes			0	0	0	1	0	0	0	0	0	Lost to folow up
1876	0	19	0	No	1	0	1	0	P-BC	L	1	2	2	0			CT2	Yes			0	0	0	0	0	0	1	0	0	Transfered Out
1877	0	19	0	No	1	0	1	0	P-BC	N	0	3	3	0			CT2	Yes			0	0	0	0	0	0	1	0	0	Transfered Out
1878	0	19	0	No	1	0	1	0	P-BC	N	0	3	4	1	1	1	CT1	Yes	Yes	Yes	1	0	0	0	1	0	0	0	0	Treatment Completed
1879	1	19	0	No	1	1	0	0	EP	N	0	2	2	0			CT2	Yes			0	0	0	0	1	0	0	0	0	Treatment Completed
1880	0	19	0	No	1	0	1	0	P-BC	N	0	3	3	0			CT2	Yes			0	0	0	0	1	0	0	0	0	Treatment Completed
1881	0	19	0	No	1	0	1	0	P-BC	N	0	3	3	0			CT2	Yes			0	0	0	0	1	0	0	0	0	Treatment Completed
1882	1	19	0	No	1	0	1	0	P-BC	N	0	2	2	0			CT2	Yes			0	0	0	0	1	0	0	0	0	Treatment Completed
1883	1	19	0	No	1	0	1	0	P-BC	N	0	3	4	0			CT2	Yes			0	0	0	0	1	0	0	0	0	Treatment Completed
1884	0	19	0	No	1	0	0	1	P-CD	N	0	2	2	0			CT2	Yes			0	0	0	0	1	0	0	0	0	Treatment Completed
1885	0	19	0	No	1	0	0	1	P-CD	N	0	3	3	0			CT2	Yes			0	0	0	0	1	0	0	0	0	Treatment Completed
1886	0	19	0	No	1	0	0	1	P-CD	N	0	3	4	0			CT2	Yes			0	0	0	0	1	0	0	0	0	Treatment Completed
1887	1	19	0	No	1	0	0	1	P-CD	N	0	2	2	0			CT2	Yes			0	0	0	0	1	0	0	0	0	Treatment Completed
1888	0	19	0	No	1	0	1	0	P-BC	L	1	3	1	0			CT2	Yes			0	0	0	0	1	1	0	0	0	Cured
1889	0	19	0	No	1	0	1	0	P-BC	N	0	2	1	0			CT2	Yes			1	0	0	0	1	1	0	0	0	Cured
1890	0	19	0	No	1	0	1	0	P-BC	N	0	2	1	0			CT2	Yes			1	0	0	0	1	1	0	0	0	Cured
1891	0	19	0	No	1	0	1	0	P-BC	N	0	3	1	0			CT2	Yes			0	0	0	0	1	1	0	0	0	Cured
1892	0	19	0	No	1	0	1	0	P-BC	N	0	3	1	0			CT2	Yes			0	0	0	0	1	1	0	0	0	Cured
1893	0	19	0	No	1	0	1	0	P-BC	N	0	3	1	0			CT2	Yes			0	0	0	0	1	1	0	0	0	Cured
1894	1	19	0	No	1	0	1	0	P-BC	N	0	2	3	0			CT2	Yes			0	0	0	0	1	1	0	0	0	Cured
1895	1	19	0	No	1	0	1	0	P-BC	N	0	2	3	0			CT2	Yes			0	0	0	0	1	1	0	0	0	Cured
1896	1	19	0	No	1	0	1	0	P-BC	N	0	3	1	0			CT2	Yes			0	0	0	0	1	1	0	0	0	Cured
1897	0	19	0	No	1	0	1	0	P-BC	N	0	2	3	1	1	1	CT1	Yes	Yes	Yes	0	0	0	0	0	0	0	0	1	Died
1898	1	19	0	No	1	1	0	0	EP	N	0	3	1	1	1	1	CT1	Yes	Yes	Yes	0	0	0	0	1	0	0	0	0	Treatment Completed
1899	1	19	0	No	1	0	1	0	P-BC	L	1	3	1	0			CT2	Yes			0	0	0	0	1	0	0	0	0	Treatment Completed
1900	0	19	0	No	1	0	1	0	P-BC	N	0	3	1	0			CT2	Yes			0	0	0	0	1	0	0	0	0	Treatment Completed
1901	0	19	0	No	1	0	0	1	P-CD	R	1	3	1	0			CT2	Yes			1	0	0	0	1	0	0	0	0	Treatment Completed
1902	0	19	0	No	1	0	1	0	P-BC	N	0	2	2	0			CT2	Yes			0	0	0	0	1	1	0	0	0	Cured
1903	0	19	0	No	0	1	0	0	EP	R	1	2	2	1	1	1	CT1	Yes	Yes	Yes	0	0	0	0	1	0	0	0	0	Treatment Completed
1904	1	19	0	No	1	0	1	0	P-BC	N	0	1	4	0			CT2	Yes		Yes	0	0	0	0	1	1	0	0	0	Cured
1905	0	20	0	No	1	0	1	0	P-BC	N	0	2	0	1	1	1	CT1	Yes	Yes	Yes	0	0	1	0	1	1	0	0	0	Cured
1906	0	20	0	No	1	1	0	0	EP	N	0	1	0	1	1	1	CT1	Yes	Yes	Yes	0	0	1	0	1	0	0	0	0	Treatment Completed
1907	1	20	0	No	1	0	0	1	P-CD	N	0	2	0	1	1	1	CT1	Yes	Yes	Yes	0	0	1	0	1	0	0	0	0	Treatment Completed
1908	0	20	0	No	1	0	1	0	P-BC	N	0	1	0	0			CT2	Yes			0	0	1	0	1	0	0	0	0	Treatment Completed
1909	0	20	0	No	1	0	0	1	P-CD	N	0	2	0	0			CT2	Yes			0	0	1	0	1	0	0	0	0	Treatment Completed
1910	0	20	0	No	0	0	1	0	P-BC	N	0	2	4	0			CT2	Yes			0	0	1	0	1	1	0	0	0	Cured
1911	0	20	0	No	0	1	0	0	EP	N	0	2	4	1	1	1	CT1	Yes	Yes	Yes	1	0	1	0	1	0	0	0	0	Treatment Completed
1912	1	20	0	No	0	1	0	0	EP	N	0	2	3	0			CT2	Yes			0	0	1	0	1	0	0	0	0	Treatment Completed
1913	1	20	0	No	0	0	1	0	P-BC	N	0	3	3	0			CT2	Yes			0	0	1	0	1	1	0	0	0	Cured
1914	0	20	0	No	0	0	1	0	P-BC	N	0	3	2	1	1	1	CT1	Yes	Yes	Yes	0	0	1	0	1	1	0	0	0	Cured
1915	0	20	0	No	0	0	0	1	P-CD	N	0	2	2	1	1	1	CT1	Yes	Yes	Yes	0	0	1	0	0	0	0	1	0	Failure
1916	0	20	0	No	0	0	1	0	P-BC	N	0	3	1	1	1	1	CT1	Yes	Yes	Yes	0	0	1	0	1	0	0	0	0	Treatment Completed
1917	0	20	0	No	0	0	1	0	P-BC	N	0	3	4	1	1	1	CT1	Yes	Yes	Yes	0	0	1	0	1	0	0	0	0	Treatment Completed
1918	0	20	0	No	0	0	0	1	P-CD	N	0	2	2	1	1	1	CT1	Yes	Yes	Yes	0	0	1	0	1	0	0	0	0	Treatment Completed
1919	0	20	0	No	0	0	0	1	P-CD	N	0	2	2	1	1	1	CT1	Yes	Yes	Yes	0	0	1	0	1	0	0	0	0	Treatment Completed
1920	1	20	0	No	0	0	0	1	P-CD	N	0	3	1	1	1	1	CT1	Yes	Yes	Yes	0	0	1	0	1	0	0	0	0	Treatment Completed
1921	0	20	0	No	0	0	0	1	P-CD	N	0	2	3	1	1	1	CT1	Yes	Yes	Yes	0	0	1	1	0	0	0	0	0	Lost to folow up
1922	1	20	0	No	1	1	0	0	EP	N	0	3	1	0			CT2	Yes			1	0	1	0	0	0	0	0	1	Died
1923	0	20	0	No	1	0	0	1	P-CD	N	0	3	2	0			CT2	Yes			0	0	1	0	1	0	0	0	0	Treatment Completed
1924	0	20	0	No	1	0	0	1	P-CD	N	0	3	3	0			CT2	Yes			0	0	1	1	0	0	0	0	0	Lost to folow up
1925	0	20	0	No	1	1	0	0	EP	N	0	3	2	1	1	1	CT1	Yes	Yes	Yes	0	0	1	0	1	0	0	0	0	Treatment Completed
1926	0	20	0	No	1	0	1	0	P-BC	N	0	2	4	0			CT2				0	0	1	0	1	0	0	0	0	Treatment Completed
1927	1	20	0	No	1	0	0	1	P-CD	N	0	2	3	0			CT2	Yes			0	0	1	0	1	0	0	0	0	Treatment Completed
1928	1	20	0	No	0	1	0	0	EP	N	0	3	1	0			CT2	Yes			0	0	1	0	1	0	0	0	0	Treatment Completed
1929	0	20	0	No	0	0	0	1	P-CD	N	0	3	1	0			CT2	Yes			0	0	1	0	1	0	0	0	0	Treatment Completed
1930	0	20	0	No	1	0	1	0	P-BC	N	0	2	1	1	1		CT1	Yes	Yes		0	0	1	0	1	1	0	0	0	Cured
1931	0	20	0	No	1	0	1	0	P-BC	N	0	2	3	0			CT2				0	0	1	0	1	1	0	0	0	Cured
1932	1	20	0	No	1	0	1	0	P-BC	N	0	3	3	0			CT2	Yes			0	1	1	1	0	0	0	0	0	Lost to folow up
1933	0	20	0	No	1	0	1	0	P-BC	N	0	3	3	0			CT2	Yes			0	0	1	0	1	0	0	0	0	Treatment Completed
1934	1	20	0	No	0	0	0	1	P-CD	R	1	3	2	1	1	1	CT1	Yes	Yes	Yes	0	0	1	0	0	0	0	0	1	Died
1935	0	20	0	No	0	0	1	0	P-BC	N	0	3	2	1	1	1	CT1	Yes	Yes	Yes	0	0	1	0	1	1	0	0	0	Cured
1936	0	20	0	No	0	0	1	0	P-BC	N	0	3	3	0			CT2	Yes			0	0	1	0	1	1	0	0	0	Cured
1937	1	20	0	No	0	0	0	1	P-CD	R	1	3	1	1	1	1	CT1	Yes	Yes	Yes	0	0	1	0	1	0	0	0	0	Treatment Completed
1938	0	20	0	No	0	0	0	1	P-CD	N	0	3	4	0			CT2	Yes			0	0	1	0	1	0	0	0	0	Treatment Completed
1939	1	20	0	No	0	0	1	0	P-BC	N	0	2	3	0			CT2	Yes			0	0	1	0	1	1	0	0	0	Cured
1940	0	20	0	No	0	0	0	1	P-CD	N	0	3	4	1	1	1	CT1	Yes	Yes	Yes	0	0	1	0	1	0	0	0	0	Treatment Completed
1941	1	20	0	No	0	0	0	1	P-CD	N	0	2	4	0			CT2	Yes			0	0	1	0	1	0	0	0	0	Treatment Completed
1942	0	20	0	No	0	0	1	0	P-BC	N	0	3	2	0			CT2	Yes			0	0	1	1	0	0	0	0	0	Lost to folow up
1943	0	20	0	No	0	0	1	0	P-BC	N	0	3	2	0			CT2	Yes			0	0	1	0	1	1	0	0	0	Cured
1944	1	20	0	No	0	0	1	0	P-BC	N	0	3	4	0			CT2	Yes			0	0	1	0	1	1	0	0	0	Cured
1945	1	20	0	No	0	0	1	0	P-BC	N	0	2	2	1	1		CT1	Yes	Yes		0	0	1	0	1	1	0	0	0	Cured
1946	0	20	0	No	0	0	1	0	P-BC	N	0	2	1	0			CT2	Yes			0	0	1	0	1	1	0	0	0	Cured
1947	1	20	0	No	0	0	1	0	P-BC	N	0	3	1	0			CT2	Yes			1	0	1	0	1	1	0	0	0	Cured
1948	1	20	0	No	0	0	1	0	P-BC	N	0	3	3	0			CT2	Yes			1	0	1	0	1	1	0	0	0	Cured
1949	0	20	0	No	0	0	0	1	P-CD	N	0	2	2	1	1	1	CT1	Yes	Yes	Yes	0	0	1	1	0	0	0	0	0	Lost to folow up
1950	0	20	0	No	1	0	1	0	P-BC	N	0	2	4	0			CT2	Yes			0	0	1	0	1	1	0	0	0	Cured
1951	0	20	0	No	0	0	1	0	P-BC	N	0	3	2	0			CT2	Yes			0	0	1	0	1	1	0	0	0	Cured
1952	1	20	0	No	0	0	1	0	P-BC	N	0	3	1	0			CT2	Yes			0	0	1	0	1	1	0	0	0	Cured
1953	0	20	0	No	1	0	1	0	P-BC	N	0	3	2	1	1	1	CT1	Yes	Yes	Yes	1	0	1	0	1	1	0	0	0	Cured
1954	0	20	0	No	1	0	1	0	P-BC	N	0	2	1	0			CT2	Yes			0	0	1	0	1	1	0	0	0	Cured
1955	0	20	0	No	1	0	1	0	P-BC	N	0	3	1	0			CT2	Yes			0	0	1	0	1	1	0	0	0	Cured
1956	0	20	0	No	1	0	1	0	P-BC	N	0	3	2	0			CT2	Yes			0	0	1	0	1	1	0	0	0	Cured
1957	0	20	0	No	1	0	1	0	P-BC	N	0	3	2	0			CT2	Yes			2	0	1	0	1	1	0	0	0	Cured
1958	0	20	0	No	1	0	1	0	P-BC	N	0	3	3	0			CT2	Yes			0	0	1	0	1	1	0	0	0	Cured
1959	1	20	0	No	1	0	1	0	P-BC	N	0	2	1	0			CT2	Yes			0	0	1	0	1	1	0	0	0	Cured
1960	1	20	0	No	1	0	1	0	P-BC	N	0	2	1	0			CT2	Yes			0	0	1	0	1	1	0	0	0	Cured
1961	1	20	0	No	1	0	1	0	P-BC	N	0	2	2	0			CT2	Yes			0	0	1	0	1	1	0	0	0	Cured
1962	1	20	0	No	1	0	1	0	P-BC	N	0	3	2	0			CT2	Yes			2	0	1	0	1	1	0	0	0	Cured
1963	1	20	0	No	1	0	1	0	P-BC	N	0	3	2	0			CT2	Yes			0	0	1	0	1	1	0	0	0	Cured
1964	1	20	0	No	1	0	1	0	P-BC	N	0	3	2	0			CT2	Yes			0	0	1	0	1	1	0	0	0	Cured
1965	1	20	0	No	1	0	1	0	P-BC	N	0	3	3	0			CT2	Yes			2	0	1	0	1	1	0	0	0	Cured
1966	1	20	0	No	1	0	1	0	P-BC	N	0	3	4	0			CT2	Yes			0	0	1	0	1	1	0	0	0	Cured
1967	1	20	0	No	1	0	1	0	P-BC	R	1	3	4	0			CT2	Yes			0	0	1	0	1	1	0	0	0	Cured
1968	0	20	0	No	1	0	1	0	P-BC	N	0	3	2	0			CT2	Yes			0	0	1	1	0	0	0	0	0	Lost to folow up
1969	1	20	0	No	1	1	0	0	EP	N	0	2	2	1			CT1	Yes			0	0	1	0	1	0	0	0	0	Treatment Completed
1970	0	20	0	No	1	1	0	0	EP	N	0	3	4	0			CT2	Yes			0	0	1	0	1	0	0	0	0	Treatment Completed
1971	0	20	0	No	0	0	1	0	P-BC	N	0	2	4	1	1	1	CT1	Yes	Yes	Yes	0	0	1	0	1	1	0	0	0	Cured
1972	0	20	0	No	0	0	1	0	P-BC	N	0	2	3	0			CT2				0	0	1	0	1	1	0	0	0	Cured
1973	0	20	0	No	0	0	1	0	P-BC	N	0	3	3	0			CT2	Yes			0	0	1	0	1	1	0	0	0	Cured
1974	1	20	0	No	0	0	1	0	P-BC	N	0	2	3	0			CT2	Yes			0	0	1	0	1	1	0	0	0	Cured
1975	0	20	0	No	0	0	1	0	P-BC	N	0	3	3	0			CT2	Yes			0	0	1	0	1	1	0	0	0	Cured
1976	1	20	0	No	0	0	0	1	P-CD	N	0	2	2	0			CT2	Yes			0	0	1	0	1	0	0	0	0	Treatment Completed
1977	1	20	0	No	0	0	0	1	P-CD	N	0	2	4	0			CT2	Yes			0	0	1	0	1	0	0	0	0	Treatment Completed
1978	0	20	0	No	0	0	1	0	P-BC	N	0	2	1	0			CT2	Yes			0	0	1	0	1	1	0	0	0	Cured
1979	0	20	0	No	0	0	1	0	P-BC	N	0	2	3	0			CT2	Yes			0	0	1	0	1	1	0	0	0	Cured
1980	1	20	0	No	0	1	0	0	EP	N	0	2	1	1	1	1	CT1	Yes	Yes	Yes	0	0	1	0	1	0	0	0	0	Treatment Completed
1981	1	20	0	No	0	1	0	0	EP	N	0	2	1	0			CT2	Yes			0	0	1	0	1	0	0	0	0	Treatment Completed
1982	0	20	0	No	1	0	1	0	P-BC	N	0	3	2	0			CT2	Yes			1	0	1	0	1	1	0	0	0	Cured
1983	0	20	0	No	0	0	1	0	P-BC	N	0	2	4	1	1	1	CT1	Yes	Yes	Yes	0	0	1	0	1	1	0	0	0	Cured
1984	0	20	0	No	1	0	1	0	P-BC	N	0	3	1	1	1	1	CT1	Yes	Yes	Yes	0	0	1	0	1	1	0	0	0	Cured
1985	0	20	0	No	1	0	1	0	P-BC	N	0	3	3	1	1	1	CT1	Yes	Yes	Yes	0	0	1	0	1	1	0	0	0	Cured
1986	0	20	0	No	1	0	1	0	P-BC	N	0	3	2	0			CT2	Yes			0	0	1	0	1	1	0	0	0	Cured
1987	0	20	0	No	1	0	1	0	P-BC	N	0	3	2	0			CT2	Yes			0	0	1	0	1	1	0	0	0	Cured
1988	1	20	0	No	1	0	1	0	P-BC	N	0	2	3	0			CT2	Yes			0	0	1	0	1	1	0	0	0	Cured
1989	1	20	0	No	1	0	1	0	P-BC	N	0	2	3	0			CT2	Yes			0	0	1	0	1	1	0	0	0	Cured
1990	1	20	0	No	1	0	1	0	P-BC	N	0	2	4	0			CT2	Yes			0	0	1	0	1	1	0	0	0	Cured
1991	1	20	0	No	1	0	1	0	P-BC	N	0	2	4	0			CT2	Yes			0	0	1	0	1	1	0	0	0	Cured
1992	1	20	0	No	1	0	1	0	P-BC	N	0	3	1	0			CT2	Yes			0	0	1	0	1	1	0	0	0	Cured
1993	1	20	0	No	1	0	1	0	P-BC	N	0	3	2	0			CT2	Yes			0	0	1	0	1	1	0	0	0	Cured
1994	1	20	0	No	1	0	1	0	P-BC	N	0	3	2	0			CT2	Yes			0	0	1	0	1	1	0	0	0	Cured
1995	1	20	0	No	1	0	1	0	P-BC	N	0	3	2	0			CT2	Yes			0	0	1	0	1	1	0	0	0	Cured
1996	1	20	0	No	1	0	1	0	P-BC	N	0	3	3	0			CT2	Yes			0	0	1	0	1	1	0	0	0	Cured
1997	1	20	0	No	1	0	1	0	P-BC	N	0	3	3	0			CT2	Yes			0	0	1	0	1	1	0	0	0	Cured
1998	1	20	0	No	1	0	1	0	P-BC	N	0	2	3	0			CT2	Yes			0	0	1	0	0	0	1	0	0	Transfered Out
1999	1	20	0	No	1	0	1	0	P-BC	N	0	2	4	0			CT2	Yes			0	0	1	0	1	0	0	0	0	Treatment Completed
[truncated: 13,430 more rows]
